# Supplementary material for: N-[Eth­yl(2-hy­droxy­eth­yl)carbamo­thio­yl]-2-methyl­benzamide
Source: Acta Crystallogr Sect E Struct Rep Online. 2014 Apr 26;70(Pt 5):o602. doi: 10.1107/S1600536814008952 (PMC4011282; doi:10.1107/S1600536814008952)
Supplement: Supplementary file 1 [file e-70-0o602-sup1.cif]

##############################################################################
#                                                                            #
# This CIF contains the data in a paper accepted for publication in          #
# Acta Crystallographica Section E. It conforms to the requirements of       #
# Notes for Authors for Acta Crystallographica Section E, and has been       #
# peer reviewed under the auspices of the IUCr Commission on Journals.       #
#                                                                            #
# Full details of the Crystallographic Information File format               #
# are given in the paper "The Crystallographic Information File (CIF):       #
# a New Standard Archive File for Crystallography" by S. R. Hall, F. H.      #
# Allen and I. D. Brown [Acta Cryst. (1991), A47, 655-685].                  #
#                                                                            #
# The current version of the core CIF dictionary is obtainable from          #
# ftp://ftp.iucr.org/pub/cif_core.dic.                                       #
#                                                                            #
# Software is freely available for graphical display of the structure(s)     #
# in this CIF. For information consult the CIF software page                 #
# http://www.iucr.org/resources/cif/software.                                #
#                                                                            #
# This file may be used for bona fide research purposes within the           #
# scientific community so long as proper attribution is given to the journal # 
# article from which it was obtained.                                        #
#                                                                            #
##############################################################################
data_global
_audit_creation_method     'form.cif (version 2.0)'
_journal_data_validation_number     ?
_journal_date_recd_electronic     2014-04-05
_journal_date_accepted     2014-04-19
_journal_name_full     'Acta Crystallographica, Section E'
_journal_year     2014
_journal_volume     70
_journal_issue      5
_journal_page_first     o602
_journal_page_last     o602
_journal_paper_category     QO
_journal_paper_doi     10.1107/S1600536814008952
_journal_coeditor_code     LR2125
_publ_contact_author_name     'Dr. Siti Aishah Hasbullah'
_publ_contact_author_address
;
      School of Chemical Sciences and Food Technology
      Universiti Kebangsaan Malaysia
      43600 Bangi, Selangor
      Malaysia
;
_publ_contact_author_email     'aishah80@ukm.my'
_publ_contact_author_fax     '6 03 89215410'
_publ_contact_author_phone     '6 03 89214393'
_publ_section_title
;
<i>N</i>-[Ethyl(2-hydroxyethyl)carbamothioyl]-2-methylbenzamide
;
loop_
    _publ_author_name
    _publ_author_footnote
    _publ_author_address
    'Yamin, Bohari M.' ?
;      Low Carbon Research Group
       School of Chemical Sciences and Food Technology
       Universiti Kebangsaan Malaysia
       43600 Bangi, Selangor
       Malaysia
;
    'Hizam, Sara Maira M.' ?
;       School of Chemical Sciences and Food Technology
        Universiti Kebangsaan Malaysia
        43600 Bangi, Selangor
        Malaysia
;
    'Yusoff, Siti Fairus M.' ?
;      School of Chemical Sciences and Food Technology
       Universiti Kebangsaan Malaysia
       43600 Bangi, Selangor
       Malaysia
;
    'Hasbullah, Siti Aishah' ?
;      School of Chemical Sciences and Food Technology
       Universiti Kebangsaan Malaysia
       43600 Bangi, Selangor
       Malaysia
;
data_I
_database_code_depnum_ccdc_archive 'CCDC 998473'
_audit_creation_method     SHELXL-97
_chemical_name_systematic
;
<i>N</i>-[Ethyl(2-hydroxyethyl)carbamothioyl]-2-methylbenzamide
;
_chemical_name_common     ?
_chemical_formula_moiety     'C13 H18 N2 O2 S'
_chemical_formula_sum     'C13 H18 N2 O2 S'
_chemical_formula_iupac     'C13 H18 N2 O2 S'
_chemical_formula_weight     266.35
_chemical_melting_point     ?
_symmetry_cell_setting     monoclinic
_symmetry_space_group_name_H-M     'P 21/c'
_symmetry_space_group_name_Hall     '-P 2ybc'
loop_
    _symmetry_equiv_pos_as_xyz
    'x, y, z'
    '-x, y+1/2, -z+1/2'
    '-x, -y, -z'
    'x, -y-1/2, z-1/2'
_cell_length_a     11.393(4)
_cell_length_b     8.989(3)
_cell_length_c     14.467(5)
_cell_angle_alpha     90.00
_cell_angle_beta     109.940(9)
_cell_angle_gamma     90.00
_cell_volume     1392.7(7)
_cell_formula_units_Z     4
_cell_measurement_reflns_used     21535
_cell_measurement_theta_min     2.8
_cell_measurement_theta_max     26.5
_cell_measurement_temperature     296(2)
_exptl_crystal_description     block
_exptl_crystal_colour     colorless
_exptl_crystal_size_max     0.35
_exptl_crystal_size_mid     0.34
_exptl_crystal_size_min     0.06
_exptl_crystal_density_diffrn     1.270
_exptl_crystal_density_meas     ?
_exptl_crystal_density_method     'not measured'
_exptl_crystal_F_000     568
_exptl_absorpt_coefficient_mu     0.229
_exptl_absorpt_correction_type     multi-scan
_exptl_absorpt_process_details     '(SADABS; Bruker, 2009)'
_exptl_absorpt_correction_T_min     0.9242
_exptl_absorpt_correction_T_max     0.9864
_exptl_special_details     ?
_diffrn_ambient_temperature     296(2)
_diffrn_radiation_type     MoK\a
_diffrn_radiation_wavelength     0.71073
_diffrn_radiation_source     'fine-focus sealed tube'
_diffrn_radiation_monochromator     graphite
_diffrn_measurement_device_type
;
Bruker SMART APEX CCD area-detector
;
_diffrn_measurement_method     '\w scans'
_diffrn_detector_area_resol_mean     83.66
_diffrn_reflns_number     28196
_diffrn_reflns_av_R_equivalents     0.0475
_diffrn_reflns_av_sigmaI/netI     0.0213
_diffrn_reflns_theta_min     3.60
_diffrn_reflns_theta_max     25.50
_diffrn_reflns_theta_full     25.5
_diffrn_measured_fraction_theta_max     0.99
_diffrn_measured_fraction_theta_full     0.99
_diffrn_reflns_limit_h_min     -13
_diffrn_reflns_limit_h_max     13
_diffrn_reflns_limit_k_min     -10
_diffrn_reflns_limit_k_max     10
_diffrn_reflns_limit_l_min     -17
_diffrn_reflns_limit_l_max     17
_refine_special_details
;
 Refinement of F^2^ against ALL reflections.  The weighted R-factor wR and
 goodness of fit S are based on F^2^, conventional R-factors R are based
 on F, with F set to zero for negative F^2^. The threshold expression of
 F^2^ > 2sigma(F^2^) is used only for calculating R-factors(gt) etc. and is
 not relevant to the choice of reflections for refinement.  R-factors based
 on F^2^ are statistically about twice as large as those based on F, and R-
 factors based on ALL data will be even larger.
;
_reflns_number_total     2583
_reflns_number_gt     2005
_reflns_threshold_expression     I>2sigma(I)
_refine_ls_structure_factor_coef     Fsqd
_refine_ls_matrix_type     full
_refine_ls_R_factor_all     0.0534
_refine_ls_R_factor_gt     0.0360
_refine_ls_wR_factor_gt     0.0770
_refine_ls_wR_factor_ref     0.0876
_refine_ls_goodness_of_fit_ref     1.055
_refine_ls_restrained_S_all     1.055
_refine_ls_number_reflns     2583
_refine_ls_number_parameters     169
_refine_ls_number_restraints     1
_refine_ls_hydrogen_treatment     mixed
_refine_ls_weighting_scheme     calc
_refine_ls_weighting_details
         'calc w=1/[\s^2^(Fo^2^)+(0.0285P)^2^+0.6558P] where P=(Fo^2^+2Fc^2^)/3'
_atom_sites_solution_hydrogens     geom
_atom_sites_solution_primary     direct
_atom_sites_solution_secondary     difmap
_refine_ls_shift/su_max     ?
_refine_ls_shift/su_max_lt     0.001
_refine_ls_shift/su_mean     0.000
_refine_diff_density_max     0.20
_refine_diff_density_min     -0.20
_refine_ls_extinction_method     'SHELXL97 (Sheldrick, 2008)'
_refine_ls_extinction_coef     0.0087(13)
_refine_ls_extinction_expression
                                  'Fc^*^=kFc[1+0.001xFc^2^\l^3^/sin(2\q)]^-1/4^'
loop_
    _atom_type_symbol
    _atom_type_description
    _atom_type_scat_dispersion_real
    _atom_type_scat_dispersion_imag
    _atom_type_scat_source
    'C' 'C' 0.0033 0.0016
                         'International Tables Vol C Tables 4.2.6.8 and 6.1.1.4'
    'H' 'H' 0.0000 0.0000
                         'International Tables Vol C Tables 4.2.6.8 and 6.1.1.4'
    'N' 'N' 0.0061 0.0033
                         'International Tables Vol C Tables 4.2.6.8 and 6.1.1.4'
    'O' 'O' 0.0106 0.0060
                         'International Tables Vol C Tables 4.2.6.8 and 6.1.1.4'
    'S' 'S' 0.1246 0.1234
                         'International Tables Vol C Tables 4.2.6.8 and 6.1.1.4'
_computing_data_collection     'SMART (Bruker, 2009)'
_computing_cell_refinement     'SAINT (Bruker, 2009)'
_computing_data_reduction     'SAINT (Bruker, 2009)'
_computing_structure_solution     'SHELXS97 (Sheldrick, 2008)'
_computing_structure_refinement     'SHELXL97 (Sheldrick, 2008)'
_computing_molecular_graphics
;
SHELXTL (Sheldrick, 2008)
;
_computing_publication_material
;
SHELXTL (Sheldrick, 2008), PLATON (Spek, 2009) and publCIF
(Westrip, 2010)
;
loop_
    _atom_site_type_symbol
    _atom_site_label
    _atom_site_fract_x
    _atom_site_fract_y
    _atom_site_fract_z
    _atom_site_U_iso_or_equiv
    _atom_site_adp_type
    _atom_site_calc_flag
    _atom_site_refinement_flags
    _atom_site_occupancy
    _atom_site_symmetry_multiplicity
    _atom_site_disorder_assembly
    _atom_site_disorder_group
    S S1 0.41046(5) 0.21117(6) 0.04784(4) 0.05354(18) Uani d . 1 1 . .
    O O1 0.13506(12) 0.29922(15) -0.09305(9) 0.0484(3) Uani d . 1 1 . .
    O O2 0.19987(15) 0.33465(18) 0.26307(10) 0.0605(4) Uani d D 1 1 . .
    N N1 0.19870(12) 0.29892(16) 0.07400(10) 0.0349(3) Uani d . 1 1 . .
    H H1A 0.1715 0.2966 0.1226 0.042 Uiso calc R 1 1 . .
    N N2 0.37657(13) 0.41992(16) 0.16698(10) 0.0360(3) Uani d . 1 1 . .
    C C1 -0.06300(17) 0.3318(2) 0.04619(13) 0.0440(4) Uani d . 1 1 . .
    H H1 -0.0132 0.4036 0.0876 0.053 Uiso calc R 1 1 . .
    C C2 -0.18157(19) 0.3051(3) 0.04839(16) 0.0563(6) Uani d . 1 1 . .
    H H2 -0.2126 0.3604 0.0893 0.068 Uiso calc R 1 1 . .
    C C3 -0.25302(18) 0.1954(3) -0.01084(16) 0.0588(6) Uani d . 1 1 . .
    H H3 -0.3319 0.1741 -0.0086 0.071 Uiso calc R 1 1 . .
    C C4 -0.20788(17) 0.1171(2) -0.07337(15) 0.0516(5) Uani d . 1 1 . .
    H H4 -0.2572 0.0427 -0.1123 0.062 Uiso calc R 1 1 . .
    C C5 -0.09168(16) 0.1453(2) -0.08036(12) 0.0399(4) Uani d . 1 1 . .
    C C6 -0.01715(15) 0.25332(19) -0.01686(12) 0.0346(4) Uani d . 1 1 . .
    C C7 -0.0495(2) 0.0586(2) -0.15221(14) 0.0544(5) Uani d . 1 1 . .
    H H7A -0.1073 -0.0209 -0.1794 0.082 Uiso calc R 1 1 . .
    H H7B 0.0320 0.0181 -0.1190 0.082 Uiso calc R 1 1 . .
    H H7C -0.0464 0.1232 -0.2041 0.082 Uiso calc R 1 1 . .
    C C8 0.11165(16) 0.28421(18) -0.01751(12) 0.0347(4) Uani d . 1 1 . .
    C C9 0.32863(15) 0.31759(18) 0.09763(12) 0.0345(4) Uani d . 1 1 . .
    C C10 0.51197(17) 0.4398(2) 0.21078(14) 0.0500(5) Uani d . 1 1 . .
    H H10A 0.5529 0.3457 0.2089 0.060 Uiso calc R 1 1 . .
    H H10B 0.5326 0.4682 0.2792 0.060 Uiso calc R 1 1 . .
    C C11 0.5611(2) 0.5562(3) 0.15845(18) 0.0699(7) Uani d . 1 1 . .
    H H11A 0.5440 0.5266 0.0913 0.105 Uiso calc R 1 1 . .
    H H11B 0.6497 0.5665 0.1905 0.105 Uiso calc R 1 1 . .
    H H11C 0.5211 0.6496 0.1602 0.105 Uiso calc R 1 1 . .
    C C12 0.30146(18) 0.5213(2) 0.20352(13) 0.0428(4) Uani d . 1 1 . .
    H H12A 0.2226 0.5397 0.1514 0.051 Uiso calc R 1 1 . .
    H H12B 0.3449 0.6156 0.2205 0.051 Uiso calc R 1 1 . .
    C C13 0.2756(2) 0.4621(3) 0.29216(14) 0.0573(6) Uani d . 1 1 . .
    H H13A 0.3534 0.4367 0.3436 0.069 Uiso calc R 1 1 . .
    H H13B 0.2332 0.5370 0.3175 0.069 Uiso calc R 1 1 . .
    H H2A 0.187(2) 0.300(3) 0.3107(13) 0.086 Uiso d D 1 1 . .
loop_
    _atom_site_aniso_label
    _atom_site_aniso_U_11
    _atom_site_aniso_U_22
    _atom_site_aniso_U_33
    _atom_site_aniso_U_12
    _atom_site_aniso_U_13
    _atom_site_aniso_U_23
    S1 0.0491(3) 0.0548(3) 0.0672(4) -0.0036(2) 0.0334(3) -0.0109(3)
    O1 0.0528(8) 0.0629(9) 0.0344(7) -0.0094(7) 0.0212(6) -0.0071(6)
    O2 0.0835(11) 0.0669(10) 0.0426(8) -0.0108(8) 0.0366(8) 0.0027(7)
    N1 0.0331(7) 0.0443(9) 0.0310(7) -0.0087(6) 0.0154(6) -0.0054(6)
    N2 0.0360(8) 0.0361(8) 0.0327(7) -0.0062(6) 0.0075(6) 0.0006(6)
    C1 0.0438(10) 0.0458(11) 0.0438(10) -0.0005(8) 0.0166(8) 0.0022(9)
    C2 0.0465(12) 0.0715(15) 0.0579(12) 0.0127(11) 0.0271(10) 0.0137(11)
    C3 0.0309(10) 0.0753(15) 0.0669(14) -0.0008(10) 0.0124(10) 0.0274(12)
    C4 0.0380(11) 0.0535(13) 0.0514(12) -0.0092(9) 0.0000(9) 0.0140(10)
    C5 0.0364(9) 0.0389(10) 0.0362(9) -0.0025(8) 0.0015(7) 0.0094(8)
    C6 0.0338(9) 0.0350(9) 0.0331(9) -0.0017(7) 0.0092(7) 0.0051(7)
    C7 0.0601(13) 0.0485(12) 0.0466(11) -0.0125(10) 0.0078(10) -0.0101(9)
    C8 0.0410(9) 0.0300(9) 0.0353(9) -0.0045(7) 0.0161(8) -0.0052(7)
    C9 0.0372(9) 0.0346(9) 0.0337(9) -0.0058(7) 0.0146(7) 0.0041(7)
    C10 0.0376(10) 0.0569(12) 0.0442(11) -0.0096(9) -0.0007(8) 0.0021(9)
    C11 0.0515(13) 0.0740(16) 0.0800(16) -0.0247(12) 0.0170(12) 0.0045(13)
    C12 0.0530(11) 0.0336(10) 0.0396(10) -0.0037(8) 0.0127(8) -0.0036(8)
    C13 0.0747(15) 0.0627(14) 0.0372(10) 0.0000(11) 0.0227(10) -0.0080(9)
_geom_special_details
;
 All esds (except the esd in the dihedral angle between two l.s. planes)
 are estimated using the full covariance matrix.  The cell esds are taken
 into account individually in the estimation of esds in distances, angles
 and torsion angles; correlations between esds in cell parameters are only
 used when they are defined by crystal symmetry.  An approximate (isotropic)
 treatment of cell esds is used for estimating esds involving l.s. planes.
;
loop_
    _geom_bond_atom_site_label_1
    _geom_bond_atom_site_label_2
    _geom_bond_site_symmetry_2
    _geom_bond_distance
    _geom_bond_publ_flag
    S1 C9 . 1.6617(17) ?
    O1 C8 . 1.2176(19) ?
    O2 C13 . 1.410(3) ?
    O2 H2A . 0.815(10) ?
    N1 C8 . 1.363(2) ?
    N1 C9 . 1.411(2) ?
    N1 H1A . 0.8600 ?
    N2 C9 . 1.333(2) ?
    N2 C10 . 1.465(2) ?
    N2 C12 . 1.467(2) ?
    C1 C2 . 1.383(3) ?
    C1 C6 . 1.388(2) ?
    C1 H1 . 0.9300 ?
    C2 C3 . 1.376(3) ?
    C2 H2 . 0.9300 ?
    C3 C4 . 1.377(3) ?
    C3 H3 . 0.9300 ?
    C4 C5 . 1.385(3) ?
    C4 H4 . 0.9300 ?
    C5 C6 . 1.406(2) ?
    C5 C7 . 1.503(3) ?
    C6 C8 . 1.497(2) ?
    C7 H7A . 0.9600 ?
    C7 H7B . 0.9600 ?
    C7 H7C . 0.9600 ?
    C10 C11 . 1.507(3) ?
    C10 H10A . 0.9700 ?
    C10 H10B . 0.9700 ?
    C11 H11A . 0.9600 ?
    C11 H11B . 0.9600 ?
    C11 H11C . 0.9600 ?
    C12 C13 . 1.507(3) ?
    C12 H12A . 0.9700 ?
    C12 H12B . 0.9700 ?
    C13 H13A . 0.9700 ?
    C13 H13B . 0.9700 ?
loop_
    _geom_angle_atom_site_label_1
    _geom_angle_atom_site_label_2
    _geom_angle_atom_site_label_3
    _geom_angle_site_symmetry_1
    _geom_angle_site_symmetry_3
    _geom_angle
    _geom_angle_publ_flag
    C13 O2 H2A . . 109.2(19) ?
    C8 N1 C9 . . 127.05(13) ?
    C8 N1 H1A . . 116.5 ?
    C9 N1 H1A . . 116.5 ?
    C9 N2 C10 . . 120.68(15) ?
    C9 N2 C12 . . 124.08(14) ?
    C10 N2 C12 . . 115.22(14) ?
    C2 C1 C6 . . 121.06(18) ?
    C2 C1 H1 . . 119.5 ?
    C6 C1 H1 . . 119.5 ?
    C3 C2 C1 . . 119.02(19) ?
    C3 C2 H2 . . 120.5 ?
    C1 C2 H2 . . 120.5 ?
    C2 C3 C4 . . 120.08(18) ?
    C2 C3 H3 . . 120.0 ?
    C4 C3 H3 . . 120.0 ?
    C3 C4 C5 . . 122.36(19) ?
    C3 C4 H4 . . 118.8 ?
    C5 C4 H4 . . 118.8 ?
    C4 C5 C6 . . 117.25(18) ?
    C4 C5 C7 . . 119.64(17) ?
    C6 C5 C7 . . 123.09(16) ?
    C1 C6 C5 . . 120.12(16) ?
    C1 C6 C8 . . 119.94(15) ?
    C5 C6 C8 . . 119.94(15) ?
    C5 C7 H7A . . 109.5 ?
    C5 C7 H7B . . 109.5 ?
    H7A C7 H7B . . 109.5 ?
    C5 C7 H7C . . 109.5 ?
    H7A C7 H7C . . 109.5 ?
    H7B C7 H7C . . 109.5 ?
    O1 C8 N1 . . 123.46(15) ?
    O1 C8 C6 . . 122.79(15) ?
    N1 C8 C6 . . 113.71(14) ?
    N2 C9 N1 . . 113.03(14) ?
    N2 C9 S1 . . 125.24(13) ?
    N1 C9 S1 . . 121.59(12) ?
    N2 C10 C11 . . 112.60(16) ?
    N2 C10 H10A . . 109.1 ?
    C11 C10 H10A . . 109.1 ?
    N2 C10 H10B . . 109.1 ?
    C11 C10 H10B . . 109.1 ?
    H10A C10 H10B . . 107.8 ?
    C10 C11 H11A . . 109.5 ?
    C10 C11 H11B . . 109.5 ?
    H11A C11 H11B . . 109.5 ?
    C10 C11 H11C . . 109.5 ?
    H11A C11 H11C . . 109.5 ?
    H11B C11 H11C . . 109.5 ?
    N2 C12 C13 . . 113.24(16) ?
    N2 C12 H12A . . 108.9 ?
    C13 C12 H12A . . 108.9 ?
    N2 C12 H12B . . 108.9 ?
    C13 C12 H12B . . 108.9 ?
    H12A C12 H12B . . 107.7 ?
    O2 C13 C12 . . 108.07(15) ?
    O2 C13 H13A . . 110.1 ?
    C12 C13 H13A . . 110.1 ?
    O2 C13 H13B . . 110.1 ?
    C12 C13 H13B . . 110.1 ?
    H13A C13 H13B . . 108.4 ?
loop_
    _geom_torsion_atom_site_label_1
    _geom_torsion_atom_site_label_2
    _geom_torsion_atom_site_label_3
    _geom_torsion_atom_site_label_4
    _geom_torsion_site_symmetry_1
    _geom_torsion_site_symmetry_2
    _geom_torsion_site_symmetry_3
    _geom_torsion_site_symmetry_4
    _geom_torsion
    _geom_torsion_publ_flag
    C6 C1 C2 C3 . . . . 2.1(3) ?
    C1 C2 C3 C4 . . . . -2.0(3) ?
    C2 C3 C4 C5 . . . . -0.7(3) ?
    C3 C4 C5 C6 . . . . 3.2(3) ?
    C3 C4 C5 C7 . . . . -178.29(18) ?
    C2 C1 C6 C5 . . . . 0.4(3) ?
    C2 C1 C6 C8 . . . . -179.82(17) ?
    C4 C5 C6 C1 . . . . -3.0(2) ?
    C7 C5 C6 C1 . . . . 178.51(17) ?
    C4 C5 C6 C8 . . . . 177.27(15) ?
    C7 C5 C6 C8 . . . . -1.2(3) ?
    C9 N1 C8 O1 . . . . -7.0(3) ?
    C9 N1 C8 C6 . . . . 175.12(15) ?
    C1 C6 C8 O1 . . . . -134.39(18) ?
    C5 C6 C8 O1 . . . . 45.3(2) ?
    C1 C6 C8 N1 . . . . 43.5(2) ?
    C5 C6 C8 N1 . . . . -136.79(16) ?
    C10 N2 C9 N1 . . . . 171.38(14) ?
    C12 N2 C9 N1 . . . . -10.0(2) ?
    C10 N2 C9 S1 . . . . -4.2(2) ?
    C12 N2 C9 S1 . . . . 174.43(13) ?
    C8 N1 C9 N2 . . . . 137.07(16) ?
    C8 N1 C9 S1 . . . . -47.1(2) ?
    C9 N2 C10 C11 . . . . 92.3(2) ?
    C12 N2 C10 C11 . . . . -86.5(2) ?
    C9 N2 C12 C13 . . . . 92.0(2) ?
    C10 N2 C12 C13 . . . . -89.25(19) ?
    N2 C12 C13 O2 . . . . -65.5(2) ?
loop_
    _geom_hbond_atom_site_label_D
    _geom_hbond_atom_site_label_H
    _geom_hbond_atom_site_label_A
    _geom_hbond_site_symmetry_D
    _geom_hbond_site_symmetry_H
    _geom_hbond_site_symmetry_A
    _geom_hbond_distance_DH
    _geom_hbond_distance_HA
    _geom_hbond_distance_DA
    _geom_hbond_angle_DHA
    _geom_hbond_publ_flag
    N1 H1A O2 . . 1_555 0.86 1.98 2.750(2) 149 yes
    O2 H2A O1 . . 4_566 0.81(2) 1.91(2) 2.716(2) 171(2) yes
_iucr_refine_instructions_details
;
TITL bmy116_0m in P2(1)/c
CELL 0.71073 11.3930 8.9887 14.4666 90.000 109.940 90.000
ZERR 4.00 0.0035 0.0027 0.0045 0.000 0.009 0.000
LATT 1
SYMM -x, y+1/2, -z+1/2
SFAC C  H  N  O  S
UNIT 52  72  8  8  4
OMIT -3 51
L.S. 20
DFIX 0.82 0.01 o2 h2a
ACTA
BOND $H
FMAP 2  2  60
PLAN 10
CONF
SIZE  0.35 0.34 0.06
TEMP 23.00
WGHT    0.028500    0.655800
EXTI    0.008674
FVAR       0.20590
S1    5    0.410457    0.211172    0.047842    11.00000    0.04907    0.05483 =
         0.06721   -0.01090    0.03341   -0.00363
O1    4    0.135062    0.299225   -0.093050    11.00000    0.05276    0.06287 =
         0.03437   -0.00708    0.02120   -0.00939
O2    4    0.199867    0.334646    0.263068    11.00000    0.08354    0.06686 =
         0.04260    0.00272    0.03656   -0.01078
N1    3    0.198697    0.298918    0.074004    11.00000    0.03307    0.04427 =
         0.03096   -0.00536    0.01544   -0.00866
AFIX  43
H1A   2    0.171481    0.296556    0.122604    11.00000   -1.20000
AFIX   0
N2    3    0.376568    0.419917    0.166976    11.00000    0.03603    0.03606 =
         0.03273    0.00065    0.00751   -0.00625
C1    1   -0.063000    0.331838    0.046189    11.00000    0.04380    0.04582 =
         0.04384    0.00218    0.01663   -0.00055
AFIX  43
H1    2   -0.013182    0.403571    0.087604    11.00000   -1.20000
AFIX   0
C2    1   -0.181573    0.305094    0.048393    11.00000    0.04653    0.07149 =
         0.05792    0.01369    0.02712    0.01271
AFIX  43
H2    2   -0.212553    0.360439    0.089308    11.00000   -1.20000
AFIX   0
C3    1   -0.253020    0.195398   -0.010840    11.00000    0.03094    0.07528 =
         0.06689    0.02737    0.01236   -0.00083
AFIX  43
H3    2   -0.331902    0.174112   -0.008630    11.00000   -1.20000
AFIX   0
C4    1   -0.207879    0.117121   -0.073368    11.00000    0.03803    0.05348 =
         0.05140    0.01401    0.00003   -0.00925
AFIX  43
H4    2   -0.257174    0.042662   -0.112308    11.00000   -1.20000
AFIX   0
C5    1   -0.091678    0.145286   -0.080364    11.00000    0.03641    0.03887 =
         0.03615    0.00942    0.00146   -0.00251
C6    1   -0.017149    0.253317   -0.016856    11.00000    0.03379    0.03501 =
         0.03314    0.00508    0.00919   -0.00165
C7    1   -0.049524    0.058595   -0.152215    11.00000    0.06011    0.04847 =
         0.04662   -0.01009    0.00784   -0.01254
AFIX 137
H7A   2   -0.107262   -0.020908   -0.179398    11.00000   -1.50000
H7B   2    0.031988    0.018073   -0.119004    11.00000   -1.50000
H7C   2   -0.046373    0.123244   -0.204138    11.00000   -1.50000
AFIX   0
C8    1    0.111648    0.284214   -0.017505    11.00000    0.04103    0.03002 =
         0.03528   -0.00520    0.01607   -0.00450
C9    1    0.328627    0.317595    0.097633    11.00000    0.03719    0.03463 =
         0.03370    0.00414    0.01460   -0.00584
C10   1    0.511966    0.439763    0.210779    11.00000    0.03762    0.05690 =
         0.04417    0.00211   -0.00073   -0.00956
AFIX  23
H10A  2    0.552865    0.345724    0.208921    11.00000   -1.20000
H10B  2    0.532634    0.468208    0.279174    11.00000   -1.20000
AFIX   0
C11   1    0.561143    0.556193    0.158450    11.00000    0.05152    0.07405 =
         0.08004    0.00451    0.01697   -0.02469
AFIX 137
H11A  2    0.543972    0.526646    0.091348    11.00000   -1.50000
H11B  2    0.649659    0.566463    0.190508    11.00000   -1.50000
H11C  2    0.521122    0.649629    0.160162    11.00000   -1.50000
AFIX   0
C12   1    0.301456    0.521309    0.203522    11.00000    0.05296    0.03355 =
         0.03960   -0.00362    0.01267   -0.00372
AFIX  23
H12A  2    0.222635    0.539657    0.151356    11.00000   -1.20000
H12B  2    0.344859    0.615643    0.220453    11.00000   -1.20000
AFIX   0
C13   1    0.275622    0.462130    0.292159    11.00000    0.07475    0.06271 =
         0.03721   -0.00796    0.02271   -0.00001
AFIX  23
H13A  2    0.353375    0.436705    0.343584    11.00000   -1.20000
H13B  2    0.233216    0.536975    0.317480    11.00000   -1.20000
AFIX   0
H2A   2    0.186821    0.299874    0.310673    11.00000   -1.50000
HKLF 4 1 1 0 0 0 1 0 0 0 1
REM  bmy116_0m in P2(1)/c
REM R1 =  0.0360 for   2005 Fo > 4sig(Fo)  and  0.0534 for all   2583 data
REM    169 parameters refined using      1 restraints
END
WGHT      0.0285      0.6559
REM Highest difference peak  0.201,  deepest hole -0.204,  1-sigma level  0.037
Q1    1  -0.0581  0.2239 -0.0653  11.00000  0.05    0.20
Q2    1   0.0373  0.2659 -0.0182  11.00000  0.05    0.17
Q3    1   0.3621  0.3907  0.1134  11.00000  0.05    0.16
Q4    1   0.3766  0.2234  0.1007  11.00000  0.05    0.15
Q5    1   0.3832  0.2883  0.0024  11.00000  0.05    0.15
Q6    1  -0.0420  0.1661 -0.0327  11.00000  0.05    0.15
Q7    1  -0.1443  0.1465 -0.0771  11.00000  0.05    0.14
Q8    1   0.1519  0.1978 -0.0770  11.00000  0.05    0.14
Q9    1   0.4305  0.4214  0.1887  11.00000  0.05    0.14
Q10   1  -0.1267  0.3419  0.0222  11.00000  0.05    0.13
;
