# Supplementary material for: N-[Eth­yl(2-hy­droxy­eth­yl)carbamo­thio­yl]-2-methyl­benzamide
Source: Acta Crystallogr Sect E Struct Rep Online. 2014 Apr 26;70(Pt 5):o602. doi: 10.1107/S1600536814008952 (PMC4011282; doi:10.1107/S1600536814008952)
Supplement: Supplementary file 2 [file e-70-0o602-Isup2.hkl]

# 
# h,k,l, Fc-squared, Fo-squared, sigma(Fo-squared) and status flag 
# 
data_I
_shelx_title ' bmy116_0m in P2(1)/c' 
_shelx_refln_list_code          4 
_shelx_F_calc_maximum      170.38 
_exptl_crystal_F_000       568.00 
_reflns_d_resolution_high  0.8255 
 
loop_ 
 _symmetry_equiv_pos_as_xyz 
 'x, y, z' 
 '-x, y+1/2, -z+1/2' 
 '-x, -y, -z' 
 'x, -y-1/2, z-1/2' 
 
_cell_length_a    11.3930 
_cell_length_b     8.9887 
_cell_length_c    14.4666 
_cell_angle_alpha  90.000 
_cell_angle_beta  109.940 
_cell_angle_gamma  90.000 
 
_shelx_F_squared_multiplier     1.000 
 
loop_ 
 _refln_index_h 
 _refln_index_k 
 _refln_index_l 
 _refln_F_squared_calc 
 _refln_F_squared_meas 
 _refln_F_squared_sigma 
 _refln_observed_status 
   2   0   0      476.09      445.48      5.91 o 
   3   0   0      839.07      826.92     10.63 o 
   4   0   0      116.72      122.76      3.04 o 
   5   0   0     1589.69     1648.32     23.21 o 
   6   0   0      315.68      265.47      5.72 o 
   7   0   0        9.18       24.67      2.41 o 
   8   0   0      119.29      111.87      4.53 o 
   9   0   0        3.53        5.12      3.44 o 
  10   0   0      410.99      394.97      8.87 o 
  11   0   0       47.37       60.49      4.34 o 
  12   0   0       10.82       13.68      4.11 o 
   2   1   0     2801.38     2896.86     28.68 o 
   3   1   0     2261.09     2297.77     19.11 o 
   4   1   0     4420.63     4481.89     36.87 o 
   5   1   0     2007.72     2257.68     20.78 o 
   6   1   0       95.83       85.59      2.36 o 
   7   1   0      355.29      359.18      5.18 o 
   8   1   0      124.38      113.28      3.28 o 
   9   1   0      277.67      264.96      4.42 o 
  10   1   0      259.52      274.46      5.03 o 
  11   1   0       25.22       25.87      2.55 o 
  12   1   0       14.33       17.51      2.86 o 
   0   2   0     7311.50     7124.61    148.26 o 
   1   2   0     3299.81     3222.85     27.29 o 
   2   2   0      173.14      163.88      3.57 o 
   3   2   0     1472.50     1458.66     13.56 o 
   4   2   0     1687.89     1669.55     15.62 o 
   5   2   0     2100.51     2225.46     19.00 o 
   6   2   0      103.13       98.99      2.16 o 
   7   2   0      121.91      101.28      2.48 o 
   8   2   0        1.34        0.29      1.72 o 
   9   2   0       89.10       80.62      3.08 o 
  10   2   0      115.02      115.25      3.65 o 
  11   2   0       37.23       43.09      2.80 o 
  12   2   0       87.68       98.61      4.42 o 
   1   3   0     1408.63     1433.47     11.75 o 
   2   3   0     1121.42     1175.63     10.13 o 
   3   3   0      675.91      614.99      6.67 o 
   4   3   0      245.62      250.21      3.18 o 
   5   3   0        2.36        1.66      0.97 o 
   6   3   0        6.88        7.18      1.17 o 
   7   3   0       21.23       21.05      1.46 o 
   8   3   0        5.25        4.72      1.42 o 
   9   3   0      311.59      316.44      5.32 o 
  10   3   0       93.17       90.62      3.34 o 
  11   3   0       18.20       17.75      3.55 o 
  12   3   0       71.57       81.79      5.09 o 
   0   4   0      857.92      844.73     12.87 o 
   1   4   0      113.53      106.69      1.84 o 
   2   4   0       45.81       38.73      1.36 o 
   3   4   0      161.66      169.27      2.43 o 
   4   4   0        6.11       13.37      1.12 o 
   5   4   0       25.21       21.29      1.37 o 
   6   4   0        6.41        7.26      1.32 o 
   7   4   0      808.39      813.65      8.33 o 
   8   4   0       37.44       37.57      1.98 o 
   9   4   0        1.59        4.38      1.64 o 
  10   4   0       25.35       25.35      3.26 o 
  11   4   0       43.66       46.94      4.25 o 
  12   4   0        8.37        2.81      5.32 o 
   1   5   0      192.13      189.19      2.64 o 
   2   5   0       63.82       58.35      1.63 o 
   3   5   0      673.01      710.67      6.66 o 
   4   5   0       38.09       38.09      1.56 o 
   5   5   0        3.40        4.39      1.23 o 
   6   5   0       10.67       12.00      1.49 o 
   7   5   0      499.06      462.46      5.73 o 
   8   5   0        2.38        5.09      1.86 o 
   9   5   0       49.31       58.49      2.98 o 
  10   5   0       14.62       15.55      3.60 o 
  11   5   0       22.36       13.45      4.95 o 
   0   6   0      102.30       94.43      2.66 o 
   1   6   0      147.00      142.16      2.36 o 
   2   6   0      639.24      686.17      6.52 o 
   3   6   0       71.88       77.08      2.05 o 
   4   6   0        0.49       -1.34      1.18 o 
   5   6   0      170.29      188.43      3.37 o 
   6   6   0        2.63        2.66      1.62 o 
   7   6   0        7.95        2.26      1.92 o 
   8   6   0      191.47      177.62      4.31 o 
   9   6   0        4.96        5.15      2.81 o 
  10   6   0        0.07        1.06      4.20 o 
   1   7   0      112.50      111.95      2.30 o 
   2   7   0        0.15       -1.24      1.16 o 
   3   7   0       12.25       11.57      1.39 o 
   4   7   0      105.87       94.72      2.67 o 
   5   7   0        9.59        9.74      1.75 o 
   6   7   0        3.66        5.63      2.06 o 
   7   7   0       22.41       22.90      2.97 o 
   8   7   0        6.54        3.27      2.98 o 
   9   7   0       10.34        9.70      3.20 o 
   0   8   0      650.21      669.36      9.90 o 
   1   8   0       86.38       86.43      2.39 o 
   2   8   0        1.33        0.76      1.95 o 
   3   8   0       35.78       35.94      1.93 o 
   4   8   0       41.61       38.03      2.22 o 
   5   8   0        1.36        1.59      2.31 o 
   6   8   0        2.61        0.92      2.61 o 
   7   8   0       10.23        5.76      3.01 o 
   8   8   0       10.32       12.83      3.35 o 
   1   9   0      204.86      212.08      4.02 o 
   2   9   0       20.42       19.88      2.06 o 
   3   9   0      130.16      136.38      4.84 o 
   4   9   0        0.75       -2.00      2.33 o 
   5   9   0       10.33       12.09      3.28 o 
   6   9   0        5.69        9.30      2.98 o 
   7   9   0        1.48       -0.32      3.51 o 
   0  10   0       26.11       28.85      3.36 o 
   1  10   0       48.19       50.26      3.86 o 
   2  10   0       65.90       73.34      3.48 o 
   3  10   0       18.63       16.03      2.51 o 
   4  10   0       71.77       67.01      4.47 o 
   5  10   0       32.53       41.85      3.83 o 
 -13   1   1        0.26        3.16      4.12 o 
 -12   1   1        4.49        5.25      2.44 o 
 -11   1   1       41.91       40.28      2.46 o 
 -10   1   1       43.99       43.26      2.20 o 
  -9   1   1        6.78        6.18      1.64 o 
  -8   1   1       16.10       20.53      1.60 o 
  -7   1   1       24.49       24.33      1.50 o 
  -6   1   1      776.87      803.47      8.33 o 
  -5   1   1     1107.66     1070.57     10.42 o 
  -4   1   1       24.19       24.89      1.07 o 
  -3   1   1     4691.60     4648.03     45.76 o 
  -2   1   1      754.92      728.26      6.92 o 
   1   1   1     3739.77     3607.62     44.46 o 
   2   1   1     1836.01     1916.66     16.67 o 
   3   1   1     2248.38     2207.30     18.52 o 
   4   1   1      855.29      874.56      8.64 o 
   5   1   1      372.02      421.88      4.95 o 
   6   1   1      128.70      130.85      2.64 o 
   7   1   1       35.95       37.34      1.88 o 
   8   1   1       31.82       33.71      2.06 o 
   9   1   1        6.05        4.04      2.09 o 
  10   1   1        1.62        0.46      2.57 o 
  11   1   1        5.69        2.86      2.76 o 
  12   1   1       10.63       17.01      3.12 o 
 -13   2   1        1.80        2.57      4.62 o 
 -12   2   1       42.42       49.08      3.82 o 
 -11   2   1        1.93        0.15      2.91 o 
 -10   2   1        8.97        6.43      1.62 o 
  -9   2   1      175.97      169.50      3.15 o 
  -8   2   1      292.89      285.80      4.33 o 
  -7   2   1      611.29      592.06      6.31 o 
  -6   2   1      192.32      190.19      3.10 o 
  -5   2   1      550.21      568.39      6.19 o 
  -4   2   1       21.50       15.56      1.04 o 
  -3   2   1       15.74        7.65      0.64 o 
  -2   2   1     2129.82     2125.93     21.45 o 
  -1   2   1      733.03      698.73      6.79 o 
   0   2   1     6922.65     6979.76    107.31 o 
   1   2   1     4387.84     4377.71     39.38 o 
   2   2   1       87.60       87.94      1.49 o 
   3   2   1      279.49      276.64      3.19 o 
   4   2   1      414.21      373.81      4.08 o 
   5   2   1        3.06        0.35      1.10 o 
   6   2   1       15.64       15.15      1.41 o 
   7   2   1      822.88      819.10      8.94 o 
   8   2   1      419.27      452.13      5.85 o 
   9   2   1        0.75       -2.77      1.85 o 
  10   2   1       57.59       49.84      2.95 o 
  11   2   1       49.52       52.69      3.25 o 
  12   2   1        8.56        5.63      3.28 o 
 -12   3   1       35.70       41.14      3.92 o 
 -11   3   1        6.03        0.69      3.15 o 
 -10   3   1       22.50       25.04      3.06 o 
  -9   3   1        1.74       -0.13      2.19 o 
  -8   3   1      274.58      275.48      4.62 o 
  -7   3   1       19.26       20.38      1.21 o 
  -6   3   1     2603.90     2676.00     22.83 o 
  -5   3   1      385.44      389.85      4.26 o 
  -4   3   1      826.81      837.96      8.01 o 
  -3   3   1      510.63      525.61      5.51 o 
  -2   3   1       27.44       21.87      0.89 o 
  -1   3   1     2150.28     2110.55     17.68 o 
   0   3   1      228.62      233.06      2.44 o 
   1   3   1     4110.42     4119.80     32.66 o 
   2   3   1      150.37      129.50      1.88 o 
   3   3   1        8.06        6.95      0.93 o 
   4   3   1      169.76      169.31      2.69 o 
   5   3   1      107.85      107.04      2.45 o 
   6   3   1      213.22      209.12      3.29 o 
   7   3   1      458.98      441.42      5.60 o 
   8   3   1        5.83        6.30      1.83 o 
   9   3   1        0.93        0.30      1.98 o 
  10   3   1       50.56       61.41      3.13 o 
  11   3   1        7.97        9.24      2.98 o 
  12   3   1       62.97       74.55      5.50 o 
 -12   4   1        7.59       11.36      4.80 o 
 -11   4   1        1.16       -4.84      3.68 o 
 -10   4   1        6.26       -0.13      2.85 o 
  -9   4   1        0.35       -3.45      2.30 o 
  -8   4   1        0.03        1.47      1.39 o 
  -7   4   1        9.45        9.93      1.44 o 
  -6   4   1      804.73      803.51      7.61 o 
  -5   4   1      778.04      753.28      9.54 o 
  -4   4   1      198.44      180.32      2.73 o 
  -3   4   1      751.85      749.60      7.59 o 
  -2   4   1     4526.64     4739.20     37.70 o 
  -1   4   1        3.46        3.61      0.74 o 
   0   4   1       28.16       25.49      1.17 o 
   1   4   1      639.30      653.32      5.88 o 
   2   4   1       20.97       14.01      0.94 o 
   3   4   1     2021.56     2056.87     16.95 o 
   4   4   1      719.63      710.30      6.69 o 
   5   4   1      118.65      112.36      2.54 o 
   6   4   1      280.30      271.37      4.07 o 
   7   4   1        9.21       11.46      1.73 o 
   8   4   1     1253.27     1258.89     12.30 o 
   9   4   1      504.74      507.92      6.80 o 
  10   4   1        9.31        5.37      2.31 o 
  11   4   1       52.47       58.74      3.86 o 
 -11   5   1       45.57       52.85      4.68 o 
 -10   5   1        2.04        1.87      3.60 o 
  -9   5   1       22.67       26.55      2.79 o 
  -8   5   1      360.08      358.43      5.23 o 
  -7   5   1        1.43       -2.19      1.66 o 
  -6   5   1      640.67      626.96      7.31 o 
  -5   5   1       83.33       84.76      2.36 o 
  -4   5   1       13.84       10.82      1.27 o 
  -3   5   1     2427.68     2516.75     21.41 o 
  -2   5   1      171.21      158.68      2.26 o 
  -1   5   1     3128.35     3199.00     34.23 o 
   0   5   1      224.37      239.74      3.62 o 
   1   5   1     1282.65     1255.75     14.75 o 
   2   5   1      685.76      649.68      6.11 o 
   3   5   1        5.42        7.73      1.02 o 
   4   5   1       67.92       79.65      2.10 o 
   5   5   1      534.01      551.95      5.80 o 
   6   5   1      604.33      591.07      6.60 o 
   7   5   1      747.40      761.94      8.22 o 
   8   5   1        0.05        2.74      2.18 o 
   9   5   1      161.00      163.78      4.31 o 
  10   5   1        2.80        7.69      2.64 o 
  11   5   1        2.92       -1.94      4.78 o 
 -11   6   1        7.55        8.64      6.57 o 
 -10   6   1       12.02       13.09      3.80 o 
  -9   6   1      341.64      372.55      6.69 o 
  -8   6   1      161.29      159.37      4.05 o 
  -7   6   1      244.66      246.53      4.26 o 
  -6   6   1      353.31      358.63      5.05 o 
  -5   6   1       24.92       20.57      1.70 o 
  -4   6   1        0.17       -1.70      1.13 o 
  -3   6   1      222.55      220.85      3.14 o 
  -2   6   1      621.95      603.81      6.04 o 
  -1   6   1        0.16       -1.24      0.82 o 
   0   6   1       12.86       10.22      0.94 o 
   1   6   1        5.63        3.79      0.92 o 
   2   6   1      400.96      356.55      4.04 o 
   3   6   1       82.94       78.70      2.06 o 
   4   6   1      596.63      602.90      6.93 o 
   5   6   1      129.08      123.60      2.87 o 
   6   6   1        1.49        0.23      1.74 o 
   7   6   1       28.15       25.45      2.19 o 
   8   6   1       35.19       35.53      2.72 o 
   9   6   1       65.70       68.50      3.89 o 
  10   6   1        1.48        4.58      3.21 o 
 -10   7   1        0.95        1.72      7.82 o 
  -9   7   1      110.98      107.25      3.83 o 
  -8   7   1        0.78       -0.73      2.62 o 
  -7   7   1      225.02      226.88      4.98 o 
  -6   7   1      405.47      403.88      5.85 o 
  -5   7   1      251.25      263.38      4.10 o 
  -4   7   1        1.03       -0.47      1.39 o 
  -3   7   1      332.39      314.18      4.03 o 
  -2   7   1       76.38       71.41      2.03 o 
  -1   7   1      253.71      251.08      3.33 o 
   0   7   1       34.63       33.82      1.55 o 
   1   7   1      523.76      518.66      5.40 o 
   2   7   1       62.33       64.51      2.04 o 
   3   7   1      109.19      103.92      2.43 o 
   4   7   1       45.68       38.46      1.84 o 
   5   7   1       23.61       22.29      1.73 o 
   6   7   1       21.33       21.65      2.00 o 
   7   7   1       10.93       14.05      2.65 o 
   8   7   1       66.20       69.77      3.63 o 
   9   7   1       54.78       61.33      4.09 o 
  -9   8   1       34.49       37.97      4.17 o 
  -8   8   1       40.68       45.87      3.53 o 
  -7   8   1       16.22       18.12      2.88 o 
  -6   8   1       20.86       17.55      2.57 o 
  -5   8   1       29.32       28.20      2.09 o 
  -4   8   1       46.56       40.26      2.61 o 
  -3   8   1      192.55      180.32      3.32 o 
  -2   8   1      324.74      314.22      4.11 o 
  -1   8   1       48.37       36.30      1.62 o 
   0   8   1       28.10       28.64      1.49 o 
   1   8   1        0.23       -1.84      1.23 o 
   2   8   1      155.52      138.72      2.98 o 
   3   8   1       21.15       23.06      1.65 o 
   4   8   1       27.37       30.08      2.22 o 
   5   8   1        8.08        3.61      2.31 o 
   6   8   1        0.55        2.20      3.32 o 
   7   8   1        1.68        4.61      3.21 o 
   8   8   1       34.09       43.52      6.06 o 
  -7   9   1        3.78        5.60      3.17 o 
  -6   9   1        3.62        6.42      2.71 o 
  -5   9   1       10.55       13.14      3.60 o 
  -4   9   1       29.37       35.49      3.76 o 
  -3   9   1        0.05       -2.14      2.06 o 
  -2   9   1        1.24        2.05      1.74 o 
  -1   9   1       59.73       57.09      2.33 o 
   0   9   1       35.87       38.89      1.83 o 
   1   9   1      234.82      236.50      4.43 o 
   2   9   1       14.44       12.55      3.05 o 
   3   9   1       40.81       33.27      2.50 o 
   4   9   1        4.91        1.48      2.33 o 
   5   9   1      126.28      124.03      5.25 o 
   6   9   1       24.36       33.10      3.47 o 
  -5  10   1        0.62        1.85      2.92 o 
  -4  10   1        4.70        4.84      2.52 o 
  -3  10   1        5.31        8.36      3.08 o 
  -2  10   1      124.43      110.22      5.19 o 
  -1  10   1       28.10       32.20      2.05 o 
   0  10   1       88.87       80.00      3.66 o 
   1  10   1        1.26        3.62      1.96 o 
   2  10   1      161.54      148.97      5.41 o 
   3  10   1       30.55       25.08      2.63 o 
   4  10   1       11.25        6.52      2.70 o 
 -13   0   2        0.43       -4.22      4.29 o 
 -12   0   2      112.65      111.49      5.24 o 
 -11   0   2        0.21       -1.91      2.80 o 
 -10   0   2      187.68      173.19      5.35 o 
  -9   0   2      177.72      170.21      4.80 o 
  -8   0   2        0.53       -0.74      1.73 o 
  -7   0   2       71.53       45.22      2.28 o 
  -6   0   2      132.51      171.44      3.51 o 
  -5   0   2     1602.88     1631.37     19.17 o 
  -4   0   2      497.00      460.86      6.62 o 
  -3   0   2       13.17       23.00      1.56 o 
  -2   0   2      798.78      829.25      9.68 o 
   1   0   2      388.01      366.05      5.17 o 
   2   0   2     3589.84     3529.10     42.37 o 
   3   0   2      125.54       93.86      2.56 o 
   4   0   2     1997.80     2028.60     25.67 o 
   5   0   2      756.23      835.02     10.89 o 
   6   0   2     3758.63     3996.32     45.85 o 
   7   0   2      279.61      282.30      5.65 o 
   8   0   2        2.19        1.77      2.28 o 
   9   0   2      593.30      564.85     10.65 o 
  10   0   2       11.09        2.31      3.93 o 
  11   0   2       82.09       79.50      5.83 o 
  12   0   2       73.05       72.44      6.94 o 
 -13   1   2       26.52       38.00      4.18 o 
 -12   1   2      190.30      210.42      4.30 o 
 -11   1   2       66.91       59.29      2.61 o 
 -10   1   2       22.08       21.31      1.82 o 
  -9   1   2       12.77        8.86      1.41 o 
  -8   1   2      754.25      771.16      7.93 o 
  -7   1   2      180.26      167.87      3.41 o 
  -6   1   2      735.89      868.18      8.01 o 
  -5   1   2     3450.83     3835.63     34.55 o 
  -4   1   2      113.12      132.85      2.33 o 
  -3   1   2     1727.60     1657.04     15.22 o 
  -2   1   2     1725.95     1803.55     16.42 o 
  -1   1   2     1438.26     1418.12     14.55 o 
   0   1   2      299.51      280.44      3.01 o 
   1   1   2     5743.55     5911.96     74.38 o 
   2   1   2     2309.62     2382.62     20.71 o 
   3   1   2     5034.22     5119.88     40.49 o 
   4   1   2      405.76      422.47      4.50 o 
   5   1   2      208.02      197.11      3.05 o 
   6   1   2      379.22      379.20      4.62 o 
   7   1   2      414.97      414.07      5.42 o 
   8   1   2       18.91       17.89      2.00 o 
   9   1   2      302.04      307.57      5.17 o 
  10   1   2      236.89      242.37      5.64 o 
  11   1   2        0.57       -0.68      3.31 o 
  12   1   2        0.53       -5.13      3.92 o 
 -13   2   2        1.54        2.15      4.36 o 
 -12   2   2       82.95       85.02      4.29 o 
 -11   2   2       75.45       85.70      3.81 o 
 -10   2   2      391.76      362.66      5.89 o 
  -9   2   2      380.50      400.55      6.08 o 
  -8   2   2       26.89       29.06      2.06 o 
  -7   2   2      313.93      319.71      4.45 o 
  -6   2   2      183.71      157.14      2.92 o 
  -5   2   2      560.47      528.24      6.22 o 
  -4   2   2      992.52      971.91      9.53 o 
  -3   2   2      328.37      319.07      3.25 o 
  -2   2   2     1891.45     1942.03     16.88 o 
  -1   2   2       33.63       27.18      1.71 o 
   0   2   2    29030.76    26531.34    372.22 o 
   1   2   2      158.72      134.60      1.94 o 
   2   2   2     3238.27     3372.24     26.83 o 
   3   2   2       88.96       94.93      1.80 o 
   4   2   2      287.95      304.00      3.49 o 
   5   2   2      122.97      125.42      2.43 o 
   6   2   2      199.77      172.34      3.51 o 
   7   2   2      217.89      197.21      3.95 o 
   8   2   2       21.09       14.24      2.13 o 
   9   2   2       41.01       38.71      2.70 o 
  10   2   2       16.03       17.68      2.72 o 
  11   2   2        4.76        5.32      3.19 o 
  12   2   2        3.75        6.51      4.42 o 
 -12   3   2       14.13       15.10      3.82 o 
 -11   3   2       16.16       19.88      2.98 o 
 -10   3   2        0.01        3.71      2.57 o 
  -9   3   2      359.14      351.84      5.75 o 
  -8   3   2      890.34      871.13      9.39 o 
  -7   3   2      562.94      528.35      6.49 o 
  -6   3   2      287.26      277.80      4.11 o 
  -5   3   2      758.94      745.98      7.58 o 
  -4   3   2     1372.71     1423.93     12.41 o 
  -3   3   2     1107.49     1192.02     10.83 o 
  -2   3   2       85.85       83.94      1.41 o 
  -1   3   2     1513.45     1535.68     16.11 o 
   0   3   2     1828.86     1781.55     15.85 o 
   1   3   2      704.04      672.48      6.79 o 
   2   3   2      501.77      498.38      5.32 o 
   3   3   2      712.24      715.87      7.08 o 
   4   3   2       98.43       83.38      2.08 o 
   5   3   2        5.01       -0.31      1.31 o 
   6   3   2      182.89      178.50      3.36 o 
   7   3   2      379.64      371.10      5.04 o 
   8   3   2      368.92      346.02      5.39 o 
   9   3   2       80.62       86.45      3.44 o 
  10   3   2       50.41       56.41      3.22 o 
  11   3   2        0.52        4.91      3.45 o 
 -12   4   2        0.12       -1.76      4.01 o 
 -11   4   2        4.97        7.56      3.35 o 
 -10   4   2       49.66       42.56      3.29 o 
  -9   4   2        0.01       -2.47      2.38 o 
  -8   4   2      259.02      269.15      4.64 o 
  -7   4   2      193.09      188.60      3.77 o 
  -6   4   2        0.39       -1.48      1.30 o 
  -5   4   2     1286.95     1399.71     13.77 o 
  -4   4   2      229.56      242.58      3.34 o 
  -3   4   2       25.77       32.76      1.33 o 
  -2   4   2       16.38       21.14      0.98 o 
  -1   4   2       59.75       67.28      1.47 o 
   0   4   2      552.88      573.29      4.92 o 
   1   4   2       34.33       41.73      1.33 o 
   2   4   2      836.58      904.22      7.98 o 
   3   4   2        4.31       -0.29      1.02 o 
   4   4   2       49.46       42.75      1.73 o 
   5   4   2      318.82      335.70      4.46 o 
   6   4   2        2.12        4.39      1.71 o 
   7   4   2        8.51        9.80      1.90 o 
   8   4   2        0.01        1.12      1.97 o 
   9   4   2        5.67        6.09      2.46 o 
  10   4   2        0.40       -0.09      2.68 o 
  11   4   2        0.38       -1.36      4.78 o 
 -11   5   2        0.75       -1.29      4.95 o 
 -10   5   2      110.03      119.25      4.73 o 
  -9   5   2      104.24      103.41      3.79 o 
  -8   5   2      266.62      260.67      5.67 o 
  -7   5   2       41.15       38.73      1.97 o 
  -6   5   2       58.64       63.80      2.35 o 
  -5   5   2        1.39        2.72      1.22 o 
  -4   5   2        1.73        0.49      0.96 o 
  -3   5   2      432.29      445.05      4.55 o 
  -2   5   2      298.17      302.81      3.54 o 
  -1   5   2      684.72      714.15      6.41 o 
   0   5   2       62.34       43.53      1.13 o 
   1   5   2      151.34      146.93      2.11 o 
   2   5   2      189.21      216.05      2.75 o 
   3   5   2       14.23        9.96      1.12 o 
   4   5   2      228.23      240.17      3.33 o 
   5   5   2       49.26       46.67      2.04 o 
   6   5   2        5.24        2.94      1.79 o 
   7   5   2      120.78      116.35      3.65 o 
   8   5   2       20.45       27.79      2.47 o 
   9   5   2       56.38       49.88      2.97 o 
  10   5   2       23.30       18.38      3.14 o 
 -11   6   2        0.60        1.65      7.76 o 
 -10   6   2        7.76       11.94      3.67 o 
  -9   6   2       77.78       82.98      3.94 o 
  -8   6   2       52.69       51.21      2.19 o 
  -7   6   2       22.15       19.56      2.14 o 
  -6   6   2      355.49      373.13      5.09 o 
  -5   6   2      115.07      115.52      2.72 o 
  -4   6   2       18.56       18.04      1.31 o 
  -3   6   2       80.51       91.23      2.08 o 
  -2   6   2        2.85        3.92      0.81 o 
  -1   6   2       45.80       40.11      1.22 o 
   0   6   2        0.55       -0.59      0.81 o 
   1   6   2       15.45       12.87      0.98 o 
   2   6   2       96.17       90.89      2.02 o 
   3   6   2       28.71       32.91      1.49 o 
   4   6   2       83.41       92.15      2.47 o 
   5   6   2       72.12       67.53      2.48 o 
   6   6   2       60.37       58.41      2.47 o 
   7   6   2      168.46      159.99      4.46 o 
   8   6   2       21.67       20.70      3.27 o 
   9   6   2        2.70        4.46      3.12 o 
  10   6   2       66.46       58.49      5.04 o 
 -10   7   2       10.12       12.32      5.34 o 
  -9   7   2        5.80        8.86      1.96 o 
  -8   7   2       62.57       65.43      3.14 o 
  -7   7   2      151.90      150.12      3.99 o 
  -6   7   2       43.04       49.95      2.20 o 
  -5   7   2       52.70       52.84      2.12 o 
  -4   7   2        0.21       -1.80      1.24 o 
  -3   7   2       39.10       29.89      1.60 o 
  -2   7   2       16.58       17.86      1.34 o 
  -1   7   2        6.64        7.16      0.87 o 
   0   7   2        3.70        1.78      0.99 o 
   1   7   2        4.22        5.32      1.07 o 
   2   7   2       59.47       52.85      1.82 o 
   3   7   2        0.46        1.28      1.31 o 
   4   7   2        4.09        4.69      1.47 o 
   5   7   2        1.11       -2.86      1.90 o 
   6   7   2       44.30       39.01      2.59 o 
   7   7   2        2.66        0.00      2.66 o 
   8   7   2       19.58       20.43      3.14 o 
   9   7   2        4.36       -0.70      5.01 o 
  -9   8   2        5.07       10.55      4.48 o 
  -8   8   2       13.56       13.60      3.71 o 
  -7   8   2       16.83       20.50      2.68 o 
  -6   8   2        8.05        7.59      2.36 o 
  -5   8   2       17.63       19.03      1.92 o 
  -4   8   2       26.91       23.18      1.74 o 
  -3   8   2        0.00       -0.18      1.55 o 
  -2   8   2      325.38      332.88      4.36 o 
  -1   8   2        0.86        1.15      1.13 o 
   0   8   2        0.61        1.87      1.30 o 
   1   8   2       10.91        9.68      1.22 o 
   2   8   2        2.70        1.04      1.39 o 
   3   8   2        3.67        3.56      1.48 o 
   4   8   2       83.46       82.09      2.94 o 
   5   8   2        0.28        2.36      2.25 o 
   6   8   2      102.28      121.36      5.33 o 
   7   8   2        2.81        6.08      3.14 o 
   8   8   2       41.83       52.54      6.35 o 
  -7   9   2        2.39       -2.63      3.56 o 
  -6   9   2        2.82        1.38      2.50 o 
  -5   9   2        6.19        3.10      2.23 o 
  -4   9   2        0.00       -1.22      1.78 o 
  -3   9   2        4.92        6.35      1.46 o 
  -2   9   2       30.26       25.83      1.62 o 
  -1   9   2       67.10       78.57      5.21 o 
   0   9   2      255.85      241.57      3.83 o 
   1   9   2        4.96        6.62      1.49 o 
   2   9   2        0.64       -2.67      1.78 o 
   3   9   2      152.15      162.69      5.29 o 
   4   9   2       20.20       19.50      2.59 o 
   5   9   2       51.32       54.56      4.46 o 
   6   9   2        0.12        9.11      4.85 o 
  -5  10   2       10.79       16.16      3.76 o 
  -4  10   2       72.35       77.86      2.99 o 
  -3  10   2       63.69       69.97      6.61 o 
  -2  10   2      154.86      185.00      9.65 o 
  -1  10   2        3.59        3.92      4.47 o 
   0  10   2       76.05       63.60      4.44 o 
   1  10   2       84.17      111.20      6.23 o 
   2  10   2       22.62       31.55      2.88 o 
   3  10   2       28.63       20.63      3.21 o 
   4  10   2       15.41       13.74      3.35 o 
 -13   1   3        0.00        3.13      3.45 o 
 -12   1   3        4.90       10.29      2.99 o 
 -11   1   3        0.02       -0.12      2.45 o 
 -10   1   3       25.89       26.91      2.48 o 
  -9   1   3       69.39       60.31      1.74 o 
  -8   1   3      181.97      191.30      2.86 o 
  -7   1   3        9.51       12.64      1.08 o 
  -6   1   3       22.01       30.49      1.68 o 
  -5   1   3      397.52      424.39      4.70 o 
  -4   1   3      260.56      275.47      3.08 o 
  -3   1   3        3.59       -0.54      0.52 o 
  -2   1   3      816.77      789.92      6.66 o 
  -1   1   3      239.15      199.98      2.15 o 
   0   1   3      904.18      894.02      9.80 o 
   1   1   3    18221.17    16796.76    136.65 o 
   2   1   3      284.57      304.78      4.03 o 
   3   1   3        0.67       -0.55      0.94 o 
   4   1   3       98.61      108.89      2.19 o 
   5   1   3       23.35       21.97      1.47 o 
   6   1   3        0.08        0.13      1.45 o 
   7   1   3       70.58       67.11      2.42 o 
   8   1   3        2.89       -0.97      1.89 o 
   9   1   3       96.80      112.63      3.72 o 
  10   1   3        9.57        5.46      2.94 o 
  11   1   3        0.87       -2.77      3.68 o 
 -13   2   3        0.67       -3.38      4.23 o 
 -12   2   3       11.03       13.36      3.06 o 
 -11   2   3       21.81       16.42      2.76 o 
 -10   2   3        0.75        0.53      2.18 o 
  -9   2   3        1.68       -0.88      1.88 o 
  -8   2   3       17.01       21.43      2.04 o 
  -7   2   3      518.45      514.12      6.56 o 
  -6   2   3      527.58      509.31      6.28 o 
  -5   2   3       40.37       36.82      1.44 o 
  -4   2   3        9.44        5.98      0.65 o 
  -3   2   3     6136.35     6409.77     60.71 o 
  -2   2   3     1948.76     1945.00     15.66 o 
  -1   2   3     1930.00     1905.80     16.09 o 
   0   2   3      307.85      300.69      2.78 o 
   1   2   3     1136.64     1086.59      9.56 o 
   2   2   3        1.06        1.77      0.72 o 
   3   2   3      673.73      680.58      6.55 o 
   4   2   3       41.76       26.69      1.34 o 
   5   2   3       17.45        7.14      1.31 o 
   6   2   3      109.51      115.29      2.96 o 
   7   2   3      417.55      425.86      5.75 o 
   8   2   3      395.03      407.75      5.96 o 
   9   2   3       52.89       47.80      2.97 o 
  10   2   3        6.55        6.94      2.75 o 
  11   2   3       57.76       56.25      4.35 o 
 -13   3   3        1.49        0.59      4.30 o 
 -12   3   3       10.51       11.47      3.51 o 
 -11   3   3       36.16       30.18      3.19 o 
 -10   3   3        8.37        5.63      2.47 o 
  -9   3   3       74.89       78.67      2.97 o 
  -8   3   3      186.78      181.26      4.24 o 
  -7   3   3       64.31       71.64      2.56 o 
  -6   3   3       20.87       13.17      1.72 o 
  -5   3   3      189.64      180.73      2.43 o 
  -4   3   3      846.92      788.78      7.03 o 
  -3   3   3     3233.20     3332.01     27.62 o 
  -2   3   3     1617.04     1739.01     14.68 o 
  -1   3   3      210.65      229.42      3.27 o 
   0   3   3       27.58       22.00      1.00 o 
   1   3   3     2033.98     2051.52     16.73 o 
   2   3   3     1610.46     1807.11     14.97 o 
   3   3   3      567.46      561.56      5.66 o 
   4   3   3      655.76      650.20      6.55 o 
   5   3   3        2.32        0.59      1.33 o 
   6   3   3      295.86      300.08      4.32 o 
   7   3   3      403.06      399.69      5.83 o 
   8   3   3       26.86       24.06      2.43 o 
   9   3   3        9.35        9.60      2.65 o 
  10   3   3        9.86        7.53      2.99 o 
  11   3   3        5.89        7.89      3.71 o 
 -12   4   3       19.86       12.55      3.96 o 
 -11   4   3      105.92      105.24      5.13 o 
 -10   4   3        3.63        4.57      2.71 o 
  -9   4   3      174.81      188.73      5.02 o 
  -8   4   3        8.86        9.89      2.03 o 
  -7   4   3      301.89      285.93      4.57 o 
  -6   4   3      131.37      131.34      2.59 o 
  -5   4   3      553.71      567.70      6.00 o 
  -4   4   3      426.00      444.73      4.50 o 
  -3   4   3        5.66        0.80      0.88 o 
  -2   4   3      217.95      186.75      2.30 o 
  -1   4   3        2.55        0.95      1.09 o 
   0   4   3       11.43        5.18      0.53 o 
   1   4   3       43.96       41.89      1.21 o 
   2   4   3        0.74        4.15      0.88 o 
   3   4   3       17.19       16.34      1.15 o 
   4   4   3      456.13      446.32      5.02 o 
   5   4   3      133.67      139.70      2.93 o 
   6   4   3      353.20      356.96      4.87 o 
   7   4   3      536.88      536.88      7.16 o 
   8   4   3      153.46      161.27      4.42 o 
   9   4   3       60.12       61.61      3.42 o 
  10   4   3        2.74        0.85      3.17 o 
  11   4   3       31.78       43.49      4.98 o 
 -12   5   3       18.29       19.25      5.95 o 
 -11   5   3      134.34      146.60      5.51 o 
 -10   5   3        4.43        3.02      2.86 o 
  -9   5   3       15.28       15.39      2.43 o 
  -8   5   3      270.92      255.05      4.89 o 
  -7   5   3        3.34        7.64      1.23 o 
  -6   5   3      582.16      580.16      6.19 o 
  -5   5   3       49.19       48.20      1.83 o 
  -4   5   3       51.26       38.54      1.46 o 
  -3   5   3     1412.74     1429.56     11.78 o 
  -2   5   3       49.88       38.62      1.79 o 
  -1   5   3        0.93        0.81      1.21 o 
   0   5   3        0.06       -1.10      0.73 o 
   1   5   3      688.14      688.57      6.68 o 
   2   5   3        1.15        0.04      1.00 o 
   3   5   3      191.31      182.43      3.10 o 
   4   5   3      103.66      110.65      2.63 o 
   5   5   3        2.45        1.56      1.39 o 
   6   5   3        2.61        1.93      1.73 o 
   7   5   3      427.09      460.53      6.41 o 
   8   5   3      302.76      335.36      5.65 o 
   9   5   3        2.76        0.03      3.01 o 
  10   5   3        3.03        2.20      3.91 o 
 -11   6   3       11.66       14.43      4.83 o 
 -10   6   3        0.46        1.93      3.45 o 
  -9   6   3       35.30       37.49      3.31 o 
  -8   6   3        0.02        0.73      1.28 o 
  -7   6   3       51.10       49.78      2.18 o 
  -6   6   3     1034.98     1003.13     10.09 o 
  -5   6   3        1.47       -0.49      1.20 o 
  -4   6   3        7.37        4.29      1.05 o 
  -3   6   3      842.08      830.01      8.23 o 
  -2   6   3      757.05      756.49      8.49 o 
  -1   6   3       86.44       77.79      2.55 o 
   0   6   3      519.58      521.10      6.40 o 
   1   6   3       82.16       76.96      1.84 o 
   2   6   3        6.28        2.71      1.60 o 
   3   6   3      113.87      106.48      2.62 o 
   4   6   3      543.23      561.64      6.16 o 
   5   6   3        5.89        3.98      1.58 o 
   6   6   3       13.65       15.10      2.04 o 
   7   6   3      101.07      106.35      3.96 o 
   8   6   3      171.85      179.07      5.47 o 
   9   6   3       20.31       23.07      3.58 o 
 -10   7   3       20.69       27.56      4.49 o 
  -9   7   3       21.71       23.19      3.62 o 
  -8   7   3      345.37      332.09      5.85 o 
  -7   7   3       47.59       43.00      2.30 o 
  -6   7   3      144.07      145.20      3.35 o 
  -5   7   3      129.38      123.87      2.79 o 
  -4   7   3      196.99      196.66      3.26 o 
  -3   7   3      286.99      279.56      3.32 o 
  -2   7   3       27.57       27.60      2.16 o 
  -1   7   3      577.11      562.30      7.10 o 
   0   7   3       93.98       85.64      3.14 o 
   1   7   3      373.56      373.67      4.35 o 
   2   7   3      253.95      253.18      3.66 o 
   3   7   3      133.96      140.19      4.02 o 
   4   7   3       11.01       11.65      1.82 o 
   5   7   3      147.16      140.22      3.58 o 
   6   7   3        3.43        3.05      2.43 o 
   7   7   3       54.84       59.20      3.55 o 
   8   7   3       58.06       71.78      4.42 o 
  -9   8   3        4.82       13.60      4.73 o 
  -8   8   3       42.54       49.29      3.11 o 
  -7   8   3       87.71      103.47      3.97 o 
  -6   8   3      197.40      194.79      4.95 o 
  -5   8   3       20.45       20.97      1.93 o 
  -4   8   3       48.35       40.86      2.15 o 
  -3   8   3       25.27       32.07      2.58 o 
  -2   8   3      636.11      653.57      8.27 o 
  -1   8   3       91.72       98.07      3.36 o 
   0   8   3      130.41      130.91      3.86 o 
   1   8   3       28.93       25.07      1.18 o 
   2   8   3       17.43       12.32      1.50 o 
   3   8   3       56.61       56.03      3.12 o 
   4   8   3      226.43      232.06      6.76 o 
   5   8   3       34.37       30.00      2.73 o 
   6   8   3       19.80       20.34      3.02 o 
   7   8   3       16.02       18.56      3.48 o 
  -7   9   3        0.35        3.12      2.79 o 
  -6   9   3       59.14       56.47      3.12 o 
  -5   9   3        6.30        5.52      2.23 o 
  -4   9   3       11.82       17.70      2.52 o 
  -3   9   3       81.15       82.58      4.38 o 
  -2   9   3       80.68       77.05      4.19 o 
  -1   9   3        5.90       10.27      3.25 o 
   0   9   3        9.72       12.59      3.04 o 
   1   9   3       11.84        9.13      5.22 o 
   2   9   3       63.30       68.96      2.80 o 
   3   9   3        2.06        1.02      2.25 o 
   4   9   3       17.25       16.95      2.56 o 
   5   9   3       66.71       61.38      3.50 o 
   6   9   3        2.51       13.28      5.86 o 
  -5  10   3        3.83        4.57      4.46 o 
  -4  10   3        3.63        0.65      3.73 o 
  -3  10   3       22.40       25.33      5.15 o 
  -2  10   3       23.33       24.27      6.54 o 
  -1  10   3       14.00        9.94      4.14 o 
   0  10   3        9.09        6.21      4.04 o 
   1  10   3       47.00       51.11      4.72 o 
   2  10   3        0.62       -4.26      5.68 o 
   3  10   3        5.23        1.17      2.64 o 
 -13   0   4       63.38       61.10      3.84 o 
 -12   0   4      133.16      108.68      4.57 o 
 -11   0   4        7.00        1.41      2.44 o 
 -10   0   4      818.89      793.50     11.37 o 
  -9   0   4     1161.04     1131.97     14.82 o 
  -8   0   4       22.75       23.26      1.91 o 
  -7   0   4       12.23        5.38      1.72 o 
  -6   0   4        3.06       -1.02      1.18 o 
  -5   0   4     2582.50     2644.47     30.25 o 
  -4   0   4      863.29      810.04     10.00 o 
  -3   0   4      296.05      259.72      3.87 o 
  -2   0   4     4828.46     4904.43     82.11 o 
  -1   0   4     1742.77     1702.44     21.31 o 
   0   0   4      901.11      879.72     11.40 o 
   1   0   4     1445.14     1406.17     17.70 o 
   2   0   4     1058.29     1067.21     13.93 o 
   3   0   4       17.50       20.18      1.73 o 
   4   0   4     4934.75     5303.11     59.90 o 
   5   0   4      419.80      444.86      7.60 o 
   6   0   4      134.00      119.74      4.13 o 
   7   0   4      120.87      121.93      4.74 o 
   8   0   4      151.32      145.01      5.64 o 
   9   0   4      137.18      151.62      6.08 o 
  10   0   4        3.72        3.19      4.06 o 
  11   0   4        3.57        0.60      5.78 o 
 -13   1   4       42.75       50.89      3.90 o 
 -12   1   4      103.83      125.19      4.17 o 
 -11   1   4      251.61      249.51      5.30 o 
 -10   1   4      113.25      117.91      3.77 o 
  -9   1   4       75.12       72.22      2.79 o 
  -8   1   4     1252.30     1282.22     13.13 o 
  -7   1   4      354.23      349.98      4.83 o 
  -6   1   4      436.33      370.55      4.29 o 
  -5   1   4     2127.85     2278.03     19.29 o 
  -4   1   4      383.33      389.25      4.01 o 
  -3   1   4       18.82       13.77      0.76 o 
  -2   1   4      380.10      341.18      4.52 o 
  -1   1   4      524.09      529.12      4.73 o 
   0   1   4     2725.53     2712.17     22.50 o 
   1   1   4     2037.37     2131.01     17.93 o 
   2   1   4        0.08       -0.39      0.85 o 
   3   1   4      205.75      222.95      3.00 o 
   4   1   4      160.88      156.33      2.81 o 
   5   1   4     1206.29     1224.74     11.36 o 
   6   1   4       33.42       34.27      2.01 o 
   7   1   4       71.31       72.91      2.74 o 
   8   1   4      643.55      639.02      7.37 o 
   9   1   4      372.28      402.78      6.31 o 
  10   1   4        7.38        6.60      3.22 o 
  11   1   4        4.67        0.13      4.09 o 
 -13   2   4       13.02       10.96      4.04 o 
 -12   2   4        0.44        3.73      3.03 o 
 -11   2   4       45.91       36.30      2.91 o 
 -10   2   4      179.61      157.66      4.41 o 
  -9   2   4      330.42      313.16      5.41 o 
  -8   2   4      201.45      206.74      4.23 o 
  -7   2   4       16.25       18.41      1.71 o 
  -6   2   4        9.50       10.82      1.39 o 
  -5   2   4     2056.25     2193.03     18.69 o 
  -4   2   4       14.83        5.74      0.83 o 
  -3   2   4     1055.08     1086.04      9.17 o 
  -2   2   4      730.12      723.29      6.28 o 
  -1   2   4     1934.91     1921.34     15.08 o 
   0   2   4     2234.23     2338.04     17.72 o 
   1   2   4       43.24       35.69      1.13 o 
   2   2   4     3501.18     3678.22     35.14 o 
   3   2   4       13.99        2.52      0.99 o 
   4   2   4       91.15       82.41      2.16 o 
   5   2   4      356.22      370.89      4.61 o 
   6   2   4     1084.71     1145.74     11.03 o 
   7   2   4       33.11       37.22      2.53 o 
   8   2   4       17.52       15.46      2.53 o 
   9   2   4      137.53      138.20      4.58 o 
  10   2   4       29.10       28.10      3.32 o 
  11   2   4        1.84       -4.12      4.06 o 
 -13   3   4        5.87       -1.16      4.32 o 
 -12   3   4       58.98       76.62      4.38 o 
 -11   3   4       54.65       49.29      3.40 o 
 -10   3   4      369.13      376.55      6.22 o 
  -9   3   4        0.92       -1.85      2.36 o 
  -8   3   4        0.03        0.19      1.72 o 
  -7   3   4       15.31       18.25      1.79 o 
  -6   3   4        1.65       -1.50      1.17 o 
  -5   3   4     1910.35     1947.16     17.48 o 
  -4   3   4        8.24        8.92      0.96 o 
  -3   3   4     1986.22     2125.66     17.97 o 
  -2   3   4      939.52      911.05      8.18 o 
  -1   3   4      838.10      877.44      7.29 o 
   0   3   4      749.60      738.62      6.41 o 
   1   3   4     1945.10     2055.36     16.33 o 
   2   3   4      985.47      995.56      8.50 o 
   3   3   4       47.10       53.48      1.73 o 
   4   3   4      507.57      509.58      5.38 o 
   5   3   4      364.63      337.69      4.50 o 
   6   3   4      164.50      164.18      3.58 o 
   7   3   4      521.87      524.80      7.08 o 
   8   3   4       11.46       14.89      2.55 o 
   9   3   4       62.56       60.40      3.40 o 
  10   3   4       79.70       78.35      4.25 o 
  11   3   4        0.01        8.86      4.66 o 
 -12   4   4        0.01        0.47      3.90 o 
 -11   4   4        6.54        7.31      3.57 o 
 -10   4   4       89.04       85.70      3.73 o 
  -9   4   4        2.64       -1.54      2.15 o 
  -8   4   4      586.02      601.77      7.53 o 
  -7   4   4        1.27       -0.92      1.58 o 
  -6   4   4       65.17       71.78      1.80 o 
  -5   4   4       33.99       31.08      1.27 o 
  -4   4   4       60.85       49.95      1.43 o 
  -3   4   4      944.68      965.23      9.14 o 
  -2   4   4      298.78      299.84      4.90 o 
  -1   4   4       28.01       27.30      1.61 o 
   0   4   4      479.07      472.45      4.38 o 
   1   4   4       30.50       39.84      1.25 o 
   2   4   4      923.01      981.16      8.74 o 
   3   4   4        2.91        2.72      1.06 o 
   4   4   4       31.00       36.60      1.75 o 
   5   4   4       39.78       45.33      2.07 o 
   6   4   4      166.51      149.25      3.57 o 
   7   4   4       83.74       77.22      3.07 o 
   8   4   4       39.25       38.32      3.01 o 
   9   4   4        0.21       -3.09      3.18 o 
  10   4   4       29.01       24.20      4.13 o 
 -12   5   4       18.15       15.61      5.73 o 
 -11   5   4       14.62       14.60      3.79 o 
 -10   5   4        7.58        2.51      2.87 o 
  -9   5   4       20.42       16.46      2.50 o 
  -8   5   4       96.30       95.19      3.37 o 
  -7   5   4      291.69      282.62      3.89 o 
  -6   5   4      211.59      197.62      3.23 o 
  -5   5   4        0.46        0.82      1.01 o 
  -4   5   4      206.93      209.79      2.78 o 
  -3   5   4        0.01        0.21      0.72 o 
  -2   5   4       23.25       24.33      1.74 o 
  -1   5   4        6.58        2.78      1.34 o 
   0   5   4       69.32       72.50      2.54 o 
   1   5   4       30.56       26.94      1.29 o 
   2   5   4       84.91       80.70      1.97 o 
   3   5   4       37.35       35.16      1.86 o 
   4   5   4       87.40       92.03      2.54 o 
   5   5   4        0.44       -2.28      1.52 o 
   6   5   4      306.40      302.16      4.79 o 
   7   5   4        6.11        8.14      2.35 o 
   8   5   4        8.69        4.05      3.44 o 
   9   5   4        4.82       -0.76      3.45 o 
  10   5   4       10.34        6.90      5.27 o 
 -11   6   4        4.90       10.40      5.96 o 
 -10   6   4       17.91       12.56      3.50 o 
  -9   6   4       32.63       33.75      3.25 o 
  -8   6   4      104.20       92.03      3.41 o 
  -7   6   4      225.90      225.31      3.73 o 
  -6   6   4        0.01        0.84      1.35 o 
  -5   6   4        1.25       -1.73      1.15 o 
  -4   6   4        7.64        9.95      1.05 o 
  -3   6   4       35.18       46.20      2.20 o 
  -2   6   4      233.50      230.54      4.02 o 
  -1   6   4        4.81        6.91      1.65 o 
   0   6   4        8.66        5.20      1.70 o 
   1   6   4       42.89       44.76      1.33 o 
   2   6   4       41.35       35.26      1.52 o 
   3   6   4       19.58       20.73      1.60 o 
   4   6   4        0.20        1.00      1.58 o 
   5   6   4       84.69       73.98      2.59 o 
   6   6   4       89.10       88.45      2.99 o 
   7   6   4        1.75        3.80      2.65 o 
   8   6   4        0.84        2.34      3.28 o 
   9   6   4       22.51       23.93      4.33 o 
 -10   7   4       23.14       32.31      4.20 o 
  -9   7   4       17.90       19.89      3.37 o 
  -8   7   4      236.83      241.04      4.65 o 
  -7   7   4        0.73        2.19      2.24 o 
  -6   7   4       38.93       44.69      2.07 o 
  -5   7   4       15.07       14.15      1.34 o 
  -4   7   4       15.32       14.41      1.16 o 
  -3   7   4       64.17       58.81      2.65 o 
  -2   7   4      110.87      112.51      3.39 o 
  -1   7   4       32.96       40.02      2.95 o 
   0   7   4      614.13      606.88      7.96 o 
   1   7   4       15.17       17.42      1.59 o 
   2   7   4       20.50       25.13      1.53 o 
   3   7   4       19.35       16.25      1.54 o 
   4   7   4        1.65        0.80      1.99 o 
   5   7   4      115.51      116.15      3.79 o 
   6   7   4       45.73       46.89      3.51 o 
   7   7   4        0.29        7.54      3.49 o 
   8   7   4       31.42       44.57      4.43 o 
  -9   8   4       54.64       67.31      4.89 o 
  -8   8   4        3.02        9.69      2.52 o 
  -7   8   4        4.70        9.13      2.41 o 
  -6   8   4      174.54      171.70      4.51 o 
  -5   8   4        0.01       -1.41      2.13 o 
  -4   8   4        5.64        9.37      3.74 o 
  -3   8   4      164.76      162.14      4.47 o 
  -2   8   4      296.52      308.32      7.64 o 
  -1   8   4        0.33        0.93      2.17 o 
   0   8   4       40.93       44.10      2.84 o 
   1   8   4       18.63       20.10      2.67 o 
   2   8   4       67.87       65.39      1.99 o 
   3   8   4       20.26       20.00      1.86 o 
   4   8   4       49.05       55.44      4.46 o 
   5   8   4        9.49       11.14      3.62 o 
   6   8   4        0.15        0.36      3.20 o 
   7   8   4       26.80       30.57      4.22 o 
  -7   9   4       11.13       15.29      3.20 o 
  -6   9   4        7.33       10.76      2.03 o 
  -5   9   4       24.23       32.34      4.01 o 
  -4   9   4        0.86       -3.45      3.16 o 
  -3   9   4       29.67       20.17      3.36 o 
  -2   9   4       17.37       19.05      3.54 o 
  -1   9   4       64.36       50.40      4.10 o 
   0   9   4       31.91       27.04      5.26 o 
   1   9   4        8.96        5.83      3.98 o 
   2   9   4       12.18       18.04      4.46 o 
   3   9   4        4.82        5.37      4.87 o 
   4   9   4        0.73        0.87      2.59 o 
   5   9   4       77.94       94.51      6.71 o 
  -5  10   4        0.34        2.93      4.50 o 
  -4  10   4       51.24       53.40      4.72 o 
  -3  10   4        0.16       -3.48      3.97 o 
  -2  10   4       23.50       21.06      3.99 o 
  -1  10   4        0.11       -1.31      4.68 o 
   0  10   4        0.91        2.80      3.93 o 
   1  10   4        2.29        3.55      4.16 o 
   2  10   4       21.58       19.52     10.01 o 
   3  10   4        0.04        2.98      5.47 o 
 -13   1   5        0.90        0.08      3.16 o 
 -12   1   5        4.66        5.19      2.81 o 
 -11   1   5        5.57        6.55      2.39 o 
 -10   1   5      162.09      142.00      3.94 o 
  -9   1   5        3.13        1.51      1.92 o 
  -8   1   5        0.01       -1.24      1.60 o 
  -7   1   5       50.64       45.00      1.64 o 
  -6   1   5       52.24       70.81      2.44 o 
  -5   1   5        9.46        7.31      0.98 o 
  -4   1   5       12.45       22.92      1.19 o 
  -3   1   5      163.30      163.92      2.47 o 
  -2   1   5     1185.73     1166.91     10.18 o 
  -1   1   5      992.86      981.52      8.37 o 
   0   1   5      101.16       84.66      1.65 o 
   1   1   5       36.58       34.74      1.21 o 
   2   1   5      124.01      125.10      2.35 o 
   3   1   5      100.39      110.65      2.25 o 
   4   1   5       23.61       23.71      1.49 o 
   5   1   5      183.72      195.86      3.62 o 
   6   1   5       60.27       56.84      2.49 o 
   7   1   5      306.42      299.60      4.95 o 
   8   1   5        3.85        4.76      2.29 o 
   9   1   5        3.26        6.45      2.69 o 
  10   1   5       10.67       11.98      3.57 o 
  11   1   5        7.02       -0.53      4.26 o 
 -13   2   5        0.18       -4.83      3.70 o 
 -12   2   5       13.79       20.62      3.22 o 
 -11   2   5      220.71      206.64      5.20 o 
 -10   2   5        8.56        5.45      2.27 o 
  -9   2   5        6.13        2.76      2.14 o 
  -8   2   5      756.51      769.81      8.79 o 
  -7   2   5       57.36       48.39      2.06 o 
  -6   2   5       38.48       32.05      1.32 o 
  -5   2   5       61.58       57.84      1.57 o 
  -4   2   5      922.59      978.82      8.54 o 
  -3   2   5     2385.68     2598.27     20.96 o 
  -2   2   5       42.13       40.11      1.33 o 
  -1   2   5     4247.38     4392.00     33.79 o 
   0   2   5      762.23      828.05      7.29 o 
   1   2   5       29.80       21.51      1.00 o 
   2   2   5     1524.84     1623.49     13.66 o 
   3   2   5      724.34      752.78      7.38 o 
   4   2   5      527.37      519.33      7.17 o 
   5   2   5        5.16        4.91      1.53 o 
   6   2   5       82.26       85.00      2.93 o 
   7   2   5      375.21      371.55      5.69 o 
   8   2   5        8.58        3.41      2.48 o 
   9   2   5      126.17      118.81      4.27 o 
  10   2   5        0.22       -5.21      3.54 o 
 -13   3   5       17.64       10.43      4.19 o 
 -12   3   5        5.02        5.04      3.16 o 
 -11   3   5      253.25      255.12      5.78 o 
 -10   3   5        3.81        5.71      2.81 o 
  -9   3   5       88.02       71.62      3.16 o 
  -8   3   5      228.69      216.01      4.48 o 
  -7   3   5      187.83      187.81      3.40 o 
  -6   3   5      256.64      263.72      3.24 o 
  -5   3   5      479.51      487.76      5.39 o 
  -4   3   5       70.55      103.70      2.00 o 
  -3   3   5     2059.03     2155.82     17.62 o 
  -2   3   5     1077.28     1058.86      9.49 o 
  -1   3   5      179.76      167.52      2.12 o 
   0   3   5     1065.71     1041.73      8.73 o 
   1   3   5      622.23      674.79      6.32 o 
   2   3   5      313.25      341.70      3.75 o 
   3   3   5     1116.59     1089.69      9.78 o 
   4   3   5        2.37        1.99      1.26 o 
   5   3   5      121.72      121.64      2.97 o 
   6   3   5      236.55      242.90      4.43 o 
   7   3   5      103.63      105.82      3.64 o 
   8   3   5       76.30       89.44      3.86 o 
   9   3   5       24.87       22.24      3.56 o 
  10   3   5       11.80       14.36      4.24 o 
 -12   4   5       92.51       99.91      5.38 o 
 -11   4   5      137.46      135.69      5.17 o 
 -10   4   5        0.05        1.19      2.56 o 
  -9   4   5      118.80      116.24      3.93 o 
  -8   4   5      125.91      124.61      3.56 o 
  -7   4   5      578.17      574.88      6.69 o 
  -6   4   5     1100.82     1074.65      9.67 o 
  -5   4   5      370.57      349.82      4.11 o 
  -4   4   5        2.60       -0.90      0.82 o 
  -3   4   5      357.53      334.89      5.38 o 
  -2   4   5      211.53      187.62      3.38 o 
  -1   4   5     2554.15     2632.62     26.02 o 
   0   4   5      186.25      207.71      2.54 o 
   1   4   5      550.18      509.41      4.93 o 
   2   4   5      624.74      624.66      5.93 o 
   3   4   5      125.50      123.43      2.48 o 
   4   4   5      167.75      168.05      3.18 o 
   5   4   5      247.28      236.42      3.95 o 
   6   4   5        0.46        0.01      1.90 o 
   7   4   5      574.75      591.48      8.38 o 
   8   4   5        3.61        0.63      3.02 o 
   9   4   5        4.95        3.41      3.55 o 
  10   4   5       43.06       50.72      5.83 o 
 -12   5   5        5.17        0.68      6.06 o 
 -11   5   5       82.50       77.93      4.22 o 
 -10   5   5        6.18       13.18      3.28 o 
  -9   5   5       48.21       43.50      2.74 o 
  -8   5   5      384.01      361.77      5.66 o 
  -7   5   5      260.65      261.70      3.83 o 
  -6   5   5       16.80       19.27      1.36 o 
  -5   5   5      322.77      321.94      3.84 o 
  -4   5   5       85.42       80.11      1.86 o 
  -3   5   5      338.20      325.87      4.98 o 
  -2   5   5      556.45      529.23      7.16 o 
  -1   5   5        0.06       -0.07      1.52 o 
   0   5   5      793.73      754.51      8.89 o 
   1   5   5       59.75       58.46      1.54 o 
   2   5   5       82.12       91.86      2.60 o 
   3   5   5     1007.91     1014.21      9.45 o 
   4   5   5        4.54        1.01      1.48 o 
   5   5   5        0.09       -2.65      1.77 o 
   6   5   5       80.50       81.80      3.09 o 
   7   5   5        0.02       -2.46      2.52 o 
   8   5   5       42.39       51.91      3.99 o 
   9   5   5       13.30       13.50      4.42 o 
 -11   6   5      138.61      160.14      6.82 o 
 -10   6   5       32.11       33.05      3.67 o 
  -9   6   5        4.82        2.24      2.76 o 
  -8   6   5       22.59       25.54      2.49 o 
  -7   6   5        3.48        2.24      1.52 o 
  -6   6   5      187.54      187.77      3.20 o 
  -5   6   5      206.05      194.95      2.96 o 
  -4   6   5      283.14      273.89      3.66 o 
  -3   6   5      188.26      205.90      4.50 o 
  -2   6   5      330.77      346.81      5.49 o 
  -1   6   5      197.88      191.29      4.18 o 
   0   6   5      314.10      291.80      5.58 o 
   1   6   5       32.08       29.73      1.40 o 
   2   6   5       43.02       44.53      1.82 o 
   3   6   5        0.29        2.73      1.56 o 
   4   6   5      134.04      124.38      3.10 o 
   5   6   5        0.06       -0.45      1.95 o 
   6   6   5      169.16      175.05      5.29 o 
   7   6   5      132.96      145.26      5.31 o 
   8   6   5       36.83       31.13      3.73 o 
 -10   7   5        2.54       -0.91      3.70 o 
  -9   7   5       15.15       18.49      3.28 o 
  -8   7   5       59.43       62.57      2.90 o 
  -7   7   5       96.14      106.37      3.11 o 
  -6   7   5        2.50        3.22      1.69 o 
  -5   7   5       62.64       57.87      1.89 o 
  -4   7   5      209.39      200.30      4.38 o 
  -3   7   5      181.06      178.86      4.75 o 
  -2   7   5      688.25      688.27      8.49 o 
  -1   7   5      232.37      246.07      4.84 o 
   0   7   5       38.95       30.98      2.65 o 
   1   7   5       11.66        7.76      2.08 o 
   2   7   5       45.76       46.12      2.34 o 
   3   7   5       65.79       69.73      2.54 o 
   4   7   5      102.95      104.09      4.04 o 
   5   7   5       38.97       33.13      3.12 o 
   6   7   5        6.82        2.06      2.83 o 
   7   7   5       70.78       76.94      4.20 o 
  -9   8   5       28.09       31.17      5.57 o 
  -8   8   5        0.40        1.99      2.50 o 
  -7   8   5        0.31        4.92      3.82 o 
  -6   8   5      426.10      437.50      8.45 o 
  -5   8   5       57.40       58.60      3.64 o 
  -4   8   5        2.36        0.08      2.87 o 
  -3   8   5        3.16        4.92      2.59 o 
  -2   8   5       26.78       24.01      2.56 o 
  -1   8   5        1.87       -4.55      3.04 o 
   0   8   5      421.38      415.43      7.71 o 
   1   8   5      147.99      161.63      5.47 o 
   2   8   5       46.20       48.75      2.39 o 
   3   8   5        0.04        1.87      1.71 o 
   4   8   5      375.11      371.80      7.71 o 
   5   8   5        3.61       10.32      2.78 o 
   6   8   5       15.13       15.11      3.23 o 
  -7   9   5       13.07       17.40      3.93 o 
  -6   9   5        0.03       -4.33      4.08 o 
  -5   9   5       19.30       21.76      4.28 o 
  -4   9   5       72.96       79.35      4.73 o 
  -3   9   5        9.05        8.06      3.55 o 
  -2   9   5        2.51       -1.36      3.89 o 
  -1   9   5        4.78        4.98      3.74 o 
   0   9   5       11.49        8.84      4.52 o 
   1   9   5       81.44       90.48      5.59 o 
   2   9   5       63.53       67.49      5.28 o 
   3   9   5       61.17       65.00      3.58 o 
   4   9   5       60.91       53.09      3.65 o 
  -4  10   5        1.01       -4.89      4.73 o 
  -3  10   5        0.25       -1.03      4.94 o 
  -2  10   5       28.21       25.21      4.73 o 
  -1  10   5        8.60       12.39      4.81 o 
   0  10   5       22.76       29.39      5.02 o 
   1  10   5        5.59       -4.21      9.48 o 
   2  10   5        0.18       -1.75      5.92 o 
 -13   0   6      107.31      106.65      7.87 o 
 -12   0   6       34.38       41.45      4.14 o 
 -11   0   6      108.15      102.76      4.82 o 
 -10   0   6       30.07       26.79      2.45 o 
  -9   0   6      456.92      465.39      8.57 o 
  -8   0   6     2695.42     2803.71     32.84 o 
  -7   0   6      138.25      142.24      3.48 o 
  -6   0   6      333.77      336.76      5.46 o 
  -5   0   6       94.00       85.73      2.71 o 
  -4   0   6      184.82      177.30      3.52 o 
  -3   0   6     8119.37     8808.25     97.90 o 
  -2   0   6       40.66       25.73      2.09 o 
  -1   0   6      467.30      463.58      6.34 o 
   0   0   6      630.84      635.90      9.12 o 
   1   0   6      349.97      376.09      6.28 o 
   2   0   6     4595.71     4911.90     59.51 o 
   3   0   6      498.69      556.15      8.04 o 
   4   0   6      613.74      612.27      8.97 o 
   5   0   6       20.27       15.57      2.35 o 
   6   0   6       74.44       70.24      3.97 o 
   7   0   6      397.39      390.10      8.10 o 
   8   0   6        5.58        0.75      3.73 o 
   9   0   6        0.18        0.10      4.40 o 
  10   0   6      333.47      361.68     10.51 o 
 -13   1   6        0.96       -1.82      3.36 o 
 -12   1   6       48.91       61.48      3.47 o 
 -11   1   6      237.54      231.70      5.01 o 
 -10   1   6      464.65      454.91      6.80 o 
  -9   1   6      308.01      309.84      5.19 o 
  -8   1   6        4.90       10.07      1.40 o 
  -7   1   6      660.05      652.05      6.39 o 
  -6   1   6      260.78      242.19      3.23 o 
  -5   1   6      724.25      680.65      6.40 o 
  -4   1   6     1851.67     1930.08     16.55 o 
  -3   1   6     1673.98     1953.25     16.69 o 
  -2   1   6     1350.67     1303.17     10.99 o 
  -1   1   6       55.67       58.34      1.38 o 
   0   1   6      689.20      679.81      6.80 o 
   1   1   6     2675.39     2814.32     24.77 o 
   2   1   6      255.68      243.82      3.40 o 
   3   1   6       13.84       17.65      1.36 o 
   4   1   6       39.29       34.46      1.74 o 
   5   1   6      207.24      205.63      3.98 o 
   6   1   6      243.84      238.95      4.36 o 
   7   1   6       46.30       42.88      2.74 o 
   8   1   6      226.72      244.23      5.09 o 
   9   1   6      183.23      188.33      5.27 o 
  10   1   6       17.33       15.76      3.91 o 
 -13   2   6       84.02       89.66      4.50 o 
 -12   2   6        0.05       -2.82      3.03 o 
 -11   2   6       43.24       34.90      3.17 o 
 -10   2   6       39.28       35.74      2.81 o 
  -9   2   6        0.21       -1.66      2.15 o 
  -8   2   6     1615.93     1653.85     16.43 o 
  -7   2   6      266.04      256.22      3.29 o 
  -6   2   6       19.50       21.53      1.18 o 
  -5   2   6       14.11       17.81      1.15 o 
  -4   2   6       43.72       46.90      1.53 o 
  -3   2   6     1137.17     1173.37     10.52 o 
  -2   2   6      132.24      102.78      1.99 o 
  -1   2   6      212.73      204.30      2.52 o 
   0   2   6     1779.18     1854.71     15.38 o 
   1   2   6        2.75        2.37      0.82 o 
   2   2   6      838.44      839.06      7.77 o 
   3   2   6       17.33        9.44      1.33 o 
   4   2   6      885.43      924.89      9.95 o 
   5   2   6      394.19      411.13      5.37 o 
   6   2   6       33.66       35.23      2.32 o 
   7   2   6      177.24      181.98      4.54 o 
   8   2   6        0.03        1.02      2.81 o 
   9   2   6        0.90        1.70      3.16 o 
  10   2   6        4.22       -0.65      4.38 o 
 -13   3   6        9.05        3.95      4.67 o 
 -12   3   6       39.30       45.31      3.97 o 
 -11   3   6        9.09        8.97      2.96 o 
 -10   3   6      144.66      142.34      4.85 o 
  -9   3   6       32.64       26.63      2.68 o 
  -8   3   6      118.63      117.44      3.25 o 
  -7   3   6      143.15      138.85      3.15 o 
  -6   3   6       47.59       31.75      1.48 o 
  -5   3   6      376.65      396.87      4.28 o 
  -4   3   6     1353.06     1458.13     12.39 o 
  -3   3   6       83.13       86.33      1.77 o 
  -2   3   6     1103.50     1159.44     10.06 o 
  -1   3   6      268.74      280.40      3.11 o 
   0   3   6      192.79      192.46      2.59 o 
   1   3   6     2044.29     2100.88     16.90 o 
   2   3   6       40.93       33.60      1.46 o 
   3   3   6        5.00        6.40      1.20 o 
   4   3   6        1.62        1.76      1.37 o 
   5   3   6      209.50      214.30      3.99 o 
   6   3   6      340.62      345.23      5.51 o 
   7   3   6       62.17       60.41      3.06 o 
   8   3   6       26.23       25.83      3.28 o 
   9   3   6       13.24       11.40      3.91 o 
  10   3   6        5.76        8.97      4.77 o 
 -12   4   6        9.58       16.63      3.97 o 
 -11   4   6       12.88        8.59      3.27 o 
 -10   4   6      136.19      131.31      4.66 o 
  -9   4   6        0.79       -0.52      2.06 o 
  -8   4   6      111.48       99.83      3.32 o 
  -7   4   6        2.45        2.08      1.34 o 
  -6   4   6        4.61        4.76      1.24 o 
  -5   4   6       29.30       30.78      1.39 o 
  -4   4   6       12.22       14.66      1.21 o 
  -3   4   6      313.66      280.41      3.31 o 
  -2   4   6      283.35      269.64      2.92 o 
  -1   4   6      833.49      833.45      7.62 o 
   0   4   6      428.89      450.56      4.63 o 
   1   4   6      149.56      158.40      2.66 o 
   2   4   6      157.39      154.10      2.59 o 
   3   4   6      150.94      157.17      2.85 o 
   4   4   6       53.37       52.18      2.04 o 
   5   4   6       13.82       11.09      1.93 o 
   6   4   6       11.41       10.97      2.23 o 
   7   4   6       12.16       10.04      2.68 o 
   8   4   6       56.06       55.42      4.33 o 
   9   4   6       81.16       83.41      4.86 o 
 -12   5   6        8.12       12.73      4.80 o 
 -11   5   6       29.79       28.15      4.41 o 
 -10   5   6       14.29        9.90      3.20 o 
  -9   5   6        2.23        2.09      2.50 o 
  -8   5   6        9.74       10.30      2.03 o 
  -7   5   6       32.61       28.11      1.61 o 
  -6   5   6        1.51       -0.85      1.16 o 
  -5   5   6      540.15      537.45      5.54 o 
  -4   5   6       97.04       95.15      2.18 o 
  -3   5   6       80.96       86.19      2.98 o 
  -2   5   6      363.60      347.92      5.31 o 
  -1   5   6      407.68      416.81      5.94 o 
   0   5   6       35.47       39.19      1.23 o 
   1   5   6       87.99       80.78      1.94 o 
   2   5   6      102.44       91.25      2.32 o 
   3   5   6      120.78      108.24      2.70 o 
   4   5   6       98.58       86.60      2.81 o 
   5   5   6        6.88        2.58      1.85 o 
   6   5   6       20.02       19.13      2.48 o 
   7   5   6       50.21       49.16      3.61 o 
   8   5   6        0.06        0.21      3.66 o 
   9   5   6        0.36        1.68      5.38 o 
 -11   6   6        0.06       -0.45      4.13 o 
 -10   6   6       13.91        8.68      3.49 o 
  -9   6   6        0.02       -4.38      2.92 o 
  -8   6   6        2.07        1.30      1.40 o 
  -7   6   6        0.07       -1.03      1.43 o 
  -6   6   6      151.94      148.76      2.94 o 
  -5   6   6       57.06       52.46      1.66 o 
  -4   6   6       89.60       85.17      2.99 o 
  -3   6   6       79.78       77.89      3.07 o 
  -2   6   6       25.24       27.04      2.33 o 
  -1   6   6       50.45       42.28      2.55 o 
   0   6   6      901.70      890.09     11.78 o 
   1   6   6        8.91        9.07      1.02 o 
   2   6   6       11.38        8.51      1.34 o 
   3   6   6        0.09        0.83      1.82 o 
   4   6   6       46.94       41.65      2.21 o 
   5   6   6        6.48        4.76      2.45 o 
   6   6   6       29.92       25.58      3.22 o 
   7   6   6       20.73       12.29      3.51 o 
   8   6   6        2.65       -2.01      4.65 o 
 -10   7   6        1.72       -2.88      3.76 o 
  -9   7   6       29.65       25.59      4.22 o 
  -8   7   6       24.80       16.96      2.20 o 
  -7   7   6        5.57        5.92      1.76 o 
  -6   7   6       29.41       28.84      1.92 o 
  -5   7   6       21.07       21.46      2.48 o 
  -4   7   6       33.93       39.56      2.87 o 
  -3   7   6      101.75       96.93      3.73 o 
  -2   7   6      204.18      227.09      4.91 o 
  -1   7   6      572.15      580.41      8.15 o 
   0   7   6       14.84       13.07      2.79 o 
   1   7   6       58.45       61.70      3.69 o 
   2   7   6      171.22      168.92      3.15 o 
   3   7   6        3.28        5.87      1.73 o 
   4   7   6        8.42       10.50      2.46 o 
   5   7   6       90.36       90.19      3.91 o 
   6   7   6        2.06        9.11      3.22 o 
   7   7   6        7.28        7.61      3.84 o 
  -9   8   6       15.24       14.26      5.06 o 
  -8   8   6       17.84       25.73      3.04 o 
  -7   8   6      172.71      187.04      4.89 o 
  -6   8   6      112.82      130.51      6.08 o 
  -5   8   6       16.42       15.85      3.49 o 
  -4   8   6       50.48       43.93      3.64 o 
  -3   8   6        8.58       12.05      3.00 o 
  -2   8   6        4.30        1.02      2.88 o 
  -1   8   6       29.30       22.89      3.06 o 
   0   8   6        6.28       14.74      3.81 o 
   1   8   6        9.62        9.01      2.97 o 
   2   8   6       12.78       20.74      4.19 o 
   3   8   6        0.60        1.40      2.00 o 
   4   8   6       38.20       37.90      2.95 o 
   5   8   6        0.82       -3.21      3.39 o 
  -7   9   6       13.35       20.70      5.32 o 
  -6   9   6        7.99       15.93      4.41 o 
  -5   9   6       30.20       30.66      5.05 o 
  -4   9   6        0.10        0.95      3.75 o 
  -3   9   6        0.09       -5.58      4.19 o 
  -2   9   6       12.47        6.06      4.77 o 
  -1   9   6       17.74       18.82      5.57 o 
   0   9   6      126.53      143.90      7.25 o 
   1   9   6       48.80       49.76      5.15 o 
   2   9   6       23.51       20.01      4.95 o 
   3   9   6        0.09       -4.08      4.23 o 
   4   9   6        5.58        5.10      3.02 o 
  -4  10   6       19.79       22.26      6.01 o 
  -3  10   6        1.76       -7.36      4.91 o 
  -2  10   6       21.87       24.94      5.66 o 
  -1  10   6       11.88       12.49      7.05 o 
   0  10   6       26.39       30.30      5.89 o 
 -13   1   7       14.82        9.65      3.75 o 
 -12   1   7        1.29       -2.30      2.71 o 
 -11   1   7      159.81      154.52      4.50 o 
 -10   1   7        3.26        0.83      2.47 o 
  -9   1   7      225.48      228.52      3.95 o 
  -8   1   7        3.40        3.21      1.33 o 
  -7   1   7       41.04       41.05      1.72 o 
  -6   1   7      732.31      718.04      7.14 o 
  -5   1   7       23.46       21.40      1.32 o 
  -4   1   7        0.14        0.07      1.00 o 
  -3   1   7      263.45      259.93      3.19 o 
  -2   1   7      354.89      373.84      3.82 o 
  -1   1   7       53.81       43.31      1.42 o 
   0   1   7        0.84       -1.07      1.00 o 
   1   1   7       12.31        7.71      1.30 o 
   2   1   7        7.54        4.21      1.12 o 
   3   1   7        2.79       -0.09      1.28 o 
   4   1   7      174.25      171.68      3.42 o 
   5   1   7      340.79      334.70      5.15 o 
   6   1   7      111.44      106.64      3.60 o 
   7   1   7       59.59       55.79      3.01 o 
   8   1   7        0.35        0.91      2.91 o 
   9   1   7        8.60        4.00      3.50 o 
 -13   2   7        2.66       -5.78      3.86 o 
 -12   2   7       14.89       17.54      3.41 o 
 -11   2   7       76.00       61.10      3.54 o 
 -10   2   7       61.23       62.26      3.14 o 
  -9   2   7      262.98      256.89      4.89 o 
  -8   2   7        2.15        1.22      0.95 o 
  -7   2   7        9.85       11.91      1.32 o 
  -6   2   7       14.90       13.44      1.27 o 
  -5   2   7      651.74      623.12      6.08 o 
  -4   2   7        0.29        1.32      1.18 o 
  -3   2   7       31.13       29.03      1.30 o 
  -2   2   7      793.04      816.03      7.73 o 
  -1   2   7        8.57        7.63      0.91 o 
   0   2   7       38.84       26.08      1.15 o 
   1   2   7      322.76      264.85      3.53 o 
   2   2   7      181.95      170.69      2.79 o 
   3   2   7      111.95      103.62      2.59 o 
   4   2   7        1.11        0.17      1.69 o 
   5   2   7       37.84       33.02      2.26 o 
   6   2   7        0.30       -3.12      2.10 o 
   7   2   7       12.04        7.74      2.58 o 
   8   2   7      185.41      190.82      5.59 o 
   9   2   7        2.88       -3.02      3.55 o 
 -13   3   7       33.65       29.88      4.56 o 
 -12   3   7        9.53        4.60      3.51 o 
 -11   3   7       15.03       18.06      3.24 o 
 -10   3   7      157.88      146.02      4.85 o 
  -9   3   7      361.49      356.67      5.60 o 
  -8   3   7       22.03       21.07      2.05 o 
  -7   3   7       37.77       31.31      1.76 o 
  -6   3   7      592.64      567.86      5.81 o 
  -5   3   7       63.56       67.19      1.92 o 
  -4   3   7        2.80        0.43      0.96 o 
  -3   3   7       18.37       18.54      1.11 o 
  -2   3   7     1022.84     1022.65      8.78 o 
  -1   3   7     1278.80     1243.15     10.47 o 
   0   3   7       32.19       31.41      1.40 o 
   1   3   7      674.55      728.93      6.99 o 
   2   3   7        7.55       11.41      1.31 o 
   3   3   7        1.12        2.08      1.35 o 
   4   3   7       33.09       34.79      2.09 o 
   5   3   7        1.00       -1.93      1.91 o 
   6   3   7        2.62       -1.33      2.25 o 
   7   3   7        0.23       -4.20      2.80 o 
   8   3   7        0.81       -3.43      3.24 o 
   9   3   7       17.40       16.35      4.83 o 
 -12   4   7       12.69       18.44      3.98 o 
 -11   4   7      163.12      161.89      6.04 o 
 -10   4   7      302.26      306.79      6.61 o 
  -9   4   7       27.57       27.40      2.53 o 
  -8   4   7       30.79       23.11      2.27 o 
  -7   4   7      255.41      243.56      3.53 o 
  -6   4   7        3.22        4.72      1.37 o 
  -5   4   7      412.12      394.59      4.63 o 
  -4   4   7      733.23      719.03      6.84 o 
  -3   4   7      219.63      211.72      2.70 o 
  -2   4   7        0.31        0.35      0.78 o 
  -1   4   7      803.63      826.96      7.37 o 
   0   4   7      286.93      275.82      3.65 o 
   1   4   7      164.00      161.62      2.78 o 
   2   4   7       22.21       20.28      1.45 o 
   3   4   7      133.21      126.21      2.79 o 
   4   4   7        1.12        0.12      1.56 o 
   5   4   7       45.32       45.37      2.36 o 
   6   4   7       21.09       22.38      2.54 o 
   7   4   7       24.80       24.82      3.39 o 
   8   4   7        2.26        1.92      4.17 o 
   9   4   7        4.17        8.10      5.56 o 
 -12   5   7       32.82       29.08      5.06 o 
 -11   5   7       24.02       23.62      3.98 o 
 -10   5   7        0.27       -2.84      2.99 o 
  -9   5   7      170.85      162.75      4.61 o 
  -8   5   7        0.04       -2.62      1.75 o 
  -7   5   7      323.49      312.32      4.16 o 
  -6   5   7      874.66      832.53      8.04 o 
  -5   5   7        7.17        8.57      1.20 o 
  -4   5   7       30.35       17.44      1.02 o 
  -3   5   7      103.01      107.31      3.53 o 
  -2   5   7     1300.07     1296.93     14.20 o 
  -1   5   7      838.28      830.44      9.88 o 
   0   5   7      126.70      118.33      2.71 o 
   1   5   7      119.84      116.41      2.57 o 
   2   5   7       31.67       32.48      1.68 o 
   3   5   7      197.75      187.36      3.46 o 
   4   5   7       88.16       96.22      3.07 o 
   5   5   7        2.07        1.82      2.06 o 
   6   5   7        4.16        1.53      2.73 o 
   7   5   7        0.67        2.08      3.25 o 
   8   5   7       10.98       14.05      4.50 o 
 -11   6   7       76.04       68.62      6.56 o 
 -10   6   7       79.97       83.28      4.36 o 
  -9   6   7        8.13        7.81      3.31 o 
  -8   6   7        6.15        2.94      2.43 o 
  -7   6   7        6.44        7.06      1.96 o 
  -6   6   7      315.18      306.63      4.10 o 
  -5   6   7      559.92      523.32      5.67 o 
  -4   6   7       22.13       20.12      2.48 o 
  -3   6   7      277.04      299.39      5.46 o 
  -2   6   7        0.93       -1.48      2.30 o 
  -1   6   7        4.81       -0.77      2.13 o 
   0   6   7       88.77       95.08      4.05 o 
   1   6   7      697.23      692.55      7.15 o 
   2   6   7       76.38       86.98      2.71 o 
   3   6   7        0.81        1.58      1.68 o 
   4   6   7       53.89       46.26      2.48 o 
   5   6   7       29.24       22.21      2.83 o 
   6   6   7        7.79        3.86      3.11 o 
   7   6   7       69.73       78.05      4.77 o 
 -10   7   7       20.67       14.30      6.08 o 
  -9   7   7      102.60      111.29      6.96 o 
  -8   7   7       11.54       18.29      2.64 o 
  -7   7   7      272.24      276.11      4.39 o 
  -6   7   7       12.32       16.06      2.89 o 
  -5   7   7       18.31       17.47      2.80 o 
  -4   7   7        8.83        7.69      2.59 o 
  -3   7   7        0.80       -2.28      2.55 o 
  -2   7   7      125.30      114.68      4.19 o 
  -1   7   7      216.36      218.54      5.67 o 
   0   7   7       12.74        5.10      2.96 o 
   1   7   7       25.77       26.80      3.29 o 
   2   7   7        0.02       -1.84      1.54 o 
   3   7   7      250.74      240.76      4.71 o 
   4   7   7       91.42      101.69      4.14 o 
   5   7   7       39.59       42.53      3.52 o 
   6   7   7       20.75       30.46      3.93 o 
  -8   8   7        3.01        7.56      3.55 o 
  -7   8   7       39.33       45.30      4.53 o 
  -6   8   7      159.08      182.99      6.62 o 
  -5   8   7        7.70        2.43      3.83 o 
  -4   8   7       13.75       17.65      4.15 o 
  -3   8   7      142.27      151.43      5.67 o 
  -2   8   7       22.65       13.05      3.53 o 
  -1   8   7       26.95       15.75      4.01 o 
   0   8   7       11.76        6.40      3.56 o 
   1   8   7        1.36       -0.56      4.00 o 
   2   8   7       53.38       61.31      5.70 o 
   3   8   7       91.85       91.00      3.46 o 
   4   8   7        0.61        1.90      3.58 o 
   5   8   7        7.05        3.78      3.42 o 
  -7   9   7       49.75       55.47      6.04 o 
  -6   9   7        0.23        6.72      6.77 o 
  -5   9   7        2.29        3.83      4.44 o 
  -4   9   7       17.80       11.30      4.71 o 
  -3   9   7       29.52       25.53      4.47 o 
  -2   9   7      120.67      121.40      6.97 o 
  -1   9   7        1.92        4.34      4.43 o 
   0   9   7       23.24       33.31      4.91 o 
   1   9   7        1.37       -6.50      4.65 o 
   2   9   7        3.88        3.16      4.67 o 
   3   9   7        8.33       14.12     12.78 o 
 -13   0   8       43.86       45.99      7.26 o 
 -12   0   8      113.53      111.57      5.35 o 
 -11   0   8      133.41      135.28      5.48 o 
 -10   0   8      184.64      174.25      5.88 o 
  -9   0   8      986.38     1006.97     13.71 o 
  -8   0   8     2648.43     2696.35     31.89 o 
  -7   0   8      544.89      531.36      8.10 o 
  -6   0   8      780.46      781.39     10.61 o 
  -5   0   8       82.37       80.63      3.03 o 
  -4   0   8       12.53       15.75      1.76 o 
  -3   0   8      399.31      413.14      6.28 o 
  -2   0   8      205.84      184.48      3.77 o 
  -1   0   8     1066.33     1075.43     14.61 o 
   0   0   8     1491.41     1569.23     20.52 o 
   1   0   8      154.00      169.28      3.50 o 
   2   0   8      122.00      126.77      3.45 o 
   3   0   8       23.13       10.89      2.59 o 
   4   0   8      382.31      411.86      7.41 o 
   5   0   8      154.65      154.69      5.29 o 
   6   0   8        0.49       -0.60      3.12 o 
   7   0   8      166.10      148.00      6.72 o 
   8   0   8       32.17       33.37      4.79 o 
   9   0   8       61.43       70.12      7.64 o 
 -13   1   8       57.41       72.34      4.18 o 
 -12   1   8        0.03       -0.91      3.22 o 
 -11   1   8       90.25       93.12      3.87 o 
 -10   1   8      266.13      261.62      4.69 o 
  -9   1   8      308.48      303.79      4.35 o 
  -8   1   8      389.16      380.74      4.90 o 
  -7   1   8       45.38       40.45      1.85 o 
  -6   1   8      255.61      240.76      3.55 o 
  -5   1   8      878.39      838.01      7.86 o 
  -4   1   8     2021.07     2223.62     18.55 o 
  -3   1   8       86.85      121.94      2.24 o 
  -2   1   8     1618.80     1654.77     13.53 o 
  -1   1   8        1.42       -1.56      1.04 o 
   0   1   8      398.33      388.30      4.65 o 
   1   1   8        8.39        7.66      1.34 o 
   2   1   8      533.05      566.76      6.14 o 
   3   1   8      197.22      202.43      3.87 o 
   4   1   8      110.48       98.97      2.93 o 
   5   1   8        4.43        2.89      1.96 o 
   6   1   8      209.93      209.41      4.63 o 
   7   1   8       32.64       39.94      3.14 o 
   8   1   8      118.23      115.84      4.60 o 
   9   1   8       69.58       71.91      4.87 o 
 -13   2   8       51.46       41.71      4.63 o 
 -12   2   8      101.25      108.73      4.83 o 
 -11   2   8       35.54       41.80      3.42 o 
 -10   2   8       71.39       69.58      3.13 o 
  -9   2   8       12.51        9.41      2.38 o 
  -8   2   8     1360.62     1372.31     11.96 o 
  -7   2   8      110.77      101.89      2.45 o 
  -6   2   8       22.23       19.33      1.49 o 
  -5   2   8      469.37      479.36      5.13 o 
  -4   2   8       44.60       35.91      1.54 o 
  -3   2   8      552.69      557.69      5.59 o 
  -2   2   8      577.48      542.07      5.47 o 
  -1   2   8       61.87       44.70      1.60 o 
   0   2   8        9.12        8.71      1.20 o 
   1   2   8       27.25       25.56      1.52 o 
   2   2   8        4.19        4.71      1.25 o 
   3   2   8        5.45        3.78      1.46 o 
   4   2   8      453.87      461.63      6.09 o 
   5   2   8      176.20      171.73      4.20 o 
   6   2   8      107.96      105.85      3.71 o 
   7   2   8       30.68       16.63      3.08 o 
   8   2   8        1.02        0.30      3.53 o 
   9   2   8        5.99        4.30      5.42 o 
 -13   3   8        8.14        8.91      5.72 o 
 -12   3   8       20.27       29.51      4.21 o 
 -11   3   8      134.57      130.16      4.88 o 
 -10   3   8       25.24       30.40      2.83 o 
  -9   3   8      273.63      262.71      4.88 o 
  -8   3   8        0.05       -0.36      1.54 o 
  -7   3   8      128.71      128.04      2.87 o 
  -6   3   8        0.14       -0.97      1.26 o 
  -5   3   8      297.99      296.03      3.81 o 
  -4   3   8      310.07      304.76      3.97 o 
  -3   3   8      246.32      279.36      3.66 o 
  -2   3   8      246.61      228.15      2.96 o 
  -1   3   8        7.11        4.05      1.04 o 
   0   3   8        1.01       -1.21      1.05 o 
   1   3   8      350.13      347.09      4.21 o 
   2   3   8      291.07      271.62      3.80 o 
   3   3   8      131.71      116.50      2.96 o 
   4   3   8       53.86       52.59      2.29 o 
   5   3   8       56.45       46.18      2.66 o 
   6   3   8       37.96       33.96      2.92 o 
   7   3   8        1.69       -1.28      3.03 o 
   8   3   8       21.95       24.22      4.22 o 
 -12   4   8       14.02       14.55      4.15 o 
 -11   4   8        8.32        5.39      3.70 o 
 -10   4   8        0.14        7.00      3.46 o 
  -9   4   8       14.22       12.04      2.72 o 
  -8   4   8      277.34      269.64      4.37 o 
  -7   4   8      112.68      108.87      2.94 o 
  -6   4   8        5.91        1.40      1.57 o 
  -5   4   8       10.72        6.70      1.37 o 
  -4   4   8       38.60       29.23      1.43 o 
  -3   4   8      240.99      262.34      3.28 o 
  -2   4   8       90.54       95.82      2.06 o 
  -1   4   8      323.83      312.64      3.74 o 
   0   4   8        6.89        8.20      1.20 o 
   1   4   8      138.13      139.94      2.90 o 
   2   4   8       30.34       24.96      1.62 o 
   3   4   8       64.60       61.61      2.34 o 
   4   4   8        0.08        2.65      1.81 o 
   5   4   8       31.58       33.12      2.44 o 
   6   4   8        7.51        2.99      2.87 o 
   7   4   8       10.81        3.25      3.49 o 
   8   4   8        1.31       -2.05      4.73 o 
 -12   5   8        6.71        1.24      4.97 o 
 -11   5   8        4.67        3.90      3.55 o 
 -10   5   8        0.01       -4.50      3.12 o 
  -9   5   8       68.63       66.32      3.40 o 
  -8   5   8       20.45       14.78      1.85 o 
  -7   5   8      103.73      101.70      2.87 o 
  -6   5   8       91.06       95.11      2.86 o 
  -5   5   8       56.03       42.68      2.06 o 
  -4   5   8       98.18       94.39      2.17 o 
  -3   5   8      230.77      236.30      4.83 o 
  -2   5   8      174.52      192.91      4.20 o 
  -1   5   8       34.40       35.43      1.53 o 
   0   5   8       74.36       74.68      2.09 o 
   1   5   8      841.13      831.12      8.16 o 
   2   5   8      396.51      382.17      4.74 o 
   3   5   8        9.48       10.04      2.31 o 
   4   5   8       31.23       27.86      2.16 o 
   5   5   8        3.02       -1.73      2.66 o 
   6   5   8       54.37       52.08      3.65 o 
   7   5   8       27.06       19.34      4.00 o 
 -11   6   8        4.30        0.24      4.33 o 
 -10   6   8        0.61       -0.53      3.84 o 
  -9   6   8        3.50        7.88      2.83 o 
  -8   6   8        0.37        1.88      1.86 o 
  -7   6   8       65.70       58.08      2.40 o 
  -6   6   8       22.53       18.32      1.46 o 
  -5   6   8       29.30       35.67      3.19 o 
  -4   6   8      190.26      168.20      4.56 o 
  -3   6   8      280.17      266.72      5.49 o 
  -2   6   8        5.13        3.69      2.38 o 
  -1   6   8      232.53      212.31      4.94 o 
   0   6   8       11.14       12.51      2.75 o 
   1   6   8       11.42       13.81      1.44 o 
   2   6   8      125.39      108.93      2.98 o 
   3   6   8       69.15       55.83      2.62 o 
   4   6   8       76.59       85.06      3.51 o 
   5   6   8        7.49        3.31      2.90 o 
   6   6   8       26.09       17.43      3.55 o 
 -10   7   8        3.57        2.02      3.86 o 
  -9   7   8        8.48        8.59      3.39 o 
  -8   7   8        2.98        4.08      2.62 o 
  -7   7   8        1.15       -0.20      2.51 o 
  -6   7   8        1.27        3.53      3.25 o 
  -5   7   8        0.03        2.25      3.09 o 
  -4   7   8        7.44        6.71      4.07 o 
  -3   7   8        5.61        4.77      2.87 o 
  -2   7   8        2.77        1.16      2.74 o 
  -1   7   8       75.36       80.75      4.04 o 
   0   7   8        0.24       -0.15      3.11 o 
   1   7   8       73.01       66.58      4.06 o 
   2   7   8        4.07        2.10      1.63 o 
   3   7   8        6.09        5.46      2.29 o 
   4   7   8       46.12       40.94      3.35 o 
   5   7   8        7.98       10.50      3.74 o 
  -8   8   8        3.72        2.21      3.47 o 
  -7   8   8      103.15      115.49      5.92 o 
  -6   8   8        3.09        4.95      4.00 o 
  -5   8   8       25.38       34.65      6.45 o 
  -4   8   8        3.69       -1.97      3.35 o 
  -3   8   8        1.93       -1.27      3.58 o 
  -2   8   8       17.48        5.26      3.62 o 
  -1   8   8       22.14       24.95      4.09 o 
   0   8   8       30.45       30.01      5.33 o 
   1   8   8        1.31        0.66      4.91 o 
   2   8   8       43.07       41.87      6.14 o 
   3   8   8        3.10        3.83      2.65 o 
   4   8   8        0.42       -1.18      5.01 o 
  -6   9   8        4.22       12.34      6.05 o 
  -5   9   8      117.06      133.34      6.97 o 
  -4   9   8       47.09       53.12      5.13 o 
  -3   9   8        2.13       -5.39      6.84 o 
  -2   9   8        1.32       -8.52      5.68 o 
  -1   9   8       37.60       37.70      5.39 o 
   0   9   8        3.04        6.92      5.53 o 
   1   9   8       40.01       43.38      6.05 o 
   2   9   8       59.81       74.59      7.96 o 
 -13   1   9        1.95        1.55      4.06 o 
 -12   1   9       20.33       11.19      3.53 o 
 -11   1   9       78.67       82.47      3.08 o 
 -10   1   9       25.24       20.13      2.05 o 
  -9   1   9       46.60       42.35      2.22 o 
  -8   1   9      119.71      110.96      3.05 o 
  -7   1   9        1.40       -0.82      1.63 o 
  -6   1   9      105.44      115.79      2.80 o 
  -5   1   9      378.87      382.74      4.64 o 
  -4   1   9      263.81      256.91      3.49 o 
  -3   1   9       14.51       17.61      1.25 o 
  -2   1   9      598.04      593.91      5.71 o 
  -1   1   9       35.93       30.22      1.63 o 
   0   1   9        8.88        8.76      1.34 o 
   1   1   9       50.78       50.15      2.05 o 
   2   1   9        6.91        2.87      1.48 o 
   3   1   9       20.11       14.78      1.67 o 
   4   1   9      134.36      118.94      3.47 o 
   5   1   9       12.89       11.73      2.23 o 
   6   1   9        4.14        3.27      2.59 o 
   7   1   9        4.33        5.28      3.29 o 
   8   1   9       23.65       15.21      4.10 o 
 -13   2   9       29.97       38.15      4.95 o 
 -12   2   9        2.76        4.24      3.81 o 
 -11   2   9       77.10       84.93      4.08 o 
 -10   2   9      329.10      330.51      6.01 o 
  -9   2   9        4.10        4.85      1.67 o 
  -8   2   9       91.83       84.52      2.67 o 
  -7   2   9      101.70       86.20      2.56 o 
  -6   2   9      227.08      223.34      3.52 o 
  -5   2   9       19.14       12.70      1.42 o 
  -4   2   9       42.36       46.44      1.78 o 
  -3   2   9      128.82      128.67      2.44 o 
  -2   2   9       19.46       21.14      1.16 o 
  -1   2   9       99.49       91.85      2.39 o 
   0   2   9       84.46       87.37      2.47 o 
   1   2   9       15.45       14.47      1.54 o 
   2   2   9        0.12       -1.94      1.56 o 
   3   2   9       58.81       54.20      2.20 o 
   4   2   9       24.64       21.91      2.12 o 
   5   2   9        0.01       -3.59      2.39 o 
   6   2   9       17.99        8.86      2.90 o 
   7   2   9        7.96        4.83      3.29 o 
   8   2   9       22.84       24.47      4.63 o 
 -12   3   9       33.71       36.18      4.14 o 
 -11   3   9       38.11       49.25      3.90 o 
 -10   3   9        8.08        3.79      2.51 o 
  -9   3   9       85.10       89.01      2.75 o 
  -8   3   9       77.59       73.14      2.49 o 
  -7   3   9      440.17      430.95      5.45 o 
  -6   3   9      417.04      393.20      5.03 o 
  -5   3   9        0.02       -1.96      1.31 o 
  -4   3   9      283.69      273.11      4.07 o 
  -3   3   9       35.66       35.22      1.60 o 
  -2   3   9      380.04      396.19      4.53 o 
  -1   3   9       81.09       89.27      2.25 o 
   0   3   9       23.53       24.75      1.45 o 
   1   3   9      317.47      301.48      4.46 o 
   2   3   9        7.45        2.94      1.70 o 
   3   3   9       35.09       26.05      2.05 o 
   4   3   9      197.68      190.82      4.21 o 
   5   3   9        0.01        1.94      2.28 o 
   6   3   9        0.32        0.25      2.98 o 
   7   3   9       55.20       52.73      4.11 o 
   8   3   9        2.42       -4.42      4.97 o 
 -12   4   9        8.15        9.20      4.55 o 
 -11   4   9       68.06       62.33      4.74 o 
 -10   4   9      123.92      129.36      4.92 o 
  -9   4   9        5.58        0.01      2.34 o 
  -8   4   9       64.79       68.87      2.69 o 
  -7   4   9      120.59      104.49      3.06 o 
  -6   4   9       46.94       47.76      2.07 o 
  -5   4   9       23.47       19.03      1.50 o 
  -4   4   9       73.46       75.22      2.21 o 
  -3   4   9     1655.04     1676.54     14.04 o 
  -2   4   9      146.92      145.89      2.66 o 
  -1   4   9      511.10      518.79      5.62 o 
   0   4   9        1.93       -1.49      1.26 o 
   1   4   9      438.15      428.04      5.39 o 
   2   4   9      219.11      224.95      3.98 o 
   3   4   9       71.94       77.40      2.75 o 
   4   4   9       57.09       49.27      2.50 o 
   5   4   9        5.26        3.64      2.70 o 
   6   4   9        0.77       -0.92      3.03 o 
   7   4   9        0.35       -2.65      3.72 o 
 -11   5   9      186.75      206.44      6.68 o 
 -10   5   9       25.46       23.00      3.29 o 
  -9   5   9      193.72      186.41      5.65 o 
  -8   5   9       56.41       45.97      2.40 o 
  -7   5   9      204.02      208.36      4.17 o 
  -6   5   9      200.25      226.92      3.81 o 
  -5   5   9        1.87        1.96      1.37 o 
  -4   5   9      539.77      508.88      5.38 o 
  -3   5   9      121.96      115.96      2.43 o 
  -2   5   9      293.92      275.70      3.76 o 
  -1   5   9      951.25      972.05      9.62 o 
   0   5   9      112.41      125.55      2.87 o 
   1   5   9        2.53        0.25      1.56 o 
   2   5   9       22.12       21.50      1.84 o 
   3   5   9       37.70       33.27      2.21 o 
   4   5   9      221.37      222.12      6.48 o 
   5   5   9        8.53        6.99      3.11 o 
   6   5   9        0.07       -0.60      3.50 o 
 -10   6   9      150.25      154.38      7.55 o 
  -9   6   9       29.37       27.44      3.98 o 
  -8   6   9       35.79       33.06      2.44 o 
  -7   6   9       82.78       86.63      3.03 o 
  -6   6   9        5.33       11.08      2.25 o 
  -5   6   9        6.42        6.76      2.81 o 
  -4   6   9      164.54      161.07      4.73 o 
  -3   6   9      121.20      123.26      4.66 o 
  -2   6   9        3.64        4.95      2.63 o 
  -1   6   9        1.13        1.25      2.87 o 
   0   6   9        2.47        4.09      1.79 o 
   1   6   9      299.76      283.18      4.30 o 
   2   6   9        8.60        4.42      1.94 o 
   3   6   9       41.13       46.68      2.87 o 
   4   6   9       29.50       34.11      3.12 o 
   5   6   9       19.86       22.68      3.60 o 
   6   6   9        0.03        1.66      4.25 o 
  -9   7   9       39.90       31.25      5.23 o 
  -8   7   9        3.34        0.18      3.46 o 
  -7   7   9      130.13      129.01      4.31 o 
  -6   7   9      155.69      155.76      5.80 o 
  -5   7   9        3.06        3.11      3.33 o 
  -4   7   9        0.59       -0.12      3.36 o 
  -3   7   9       69.86       72.71      4.23 o 
  -2   7   9       57.58       55.55      4.06 o 
  -1   7   9       76.42       81.49      4.69 o 
   0   7   9       40.36       53.37      4.83 o 
   1   7   9       67.59       55.93      4.78 o 
   2   7   9      164.05      151.12      4.18 o 
   3   7   9       12.93        5.21      3.58 o 
   4   7   9       14.89       12.33      3.18 o 
  -8   8   9        7.98        1.67      4.95 o 
  -7   8   9       45.99       57.25      5.23 o 
  -6   8   9       44.24       52.57      5.04 o 
  -5   8   9       71.82       63.10      5.44 o 
  -4   8   9       41.43       44.43      4.45 o 
  -3   8   9        4.87       -0.64      4.45 o 
  -2   8   9        6.17        6.15      4.60 o 
  -1   8   9       26.27       33.54      5.88 o 
   0   8   9       58.65       59.05      6.03 o 
   1   8   9       36.49       29.18      5.80 o 
   2   8   9        0.25        9.57      6.21 o 
   3   8   9        0.06       -3.74      2.50 o 
  -5   9   9       55.28       67.86      6.52 o 
  -4   9   9        0.13       -4.17      5.75 o 
  -3   9   9       14.61       -0.98      5.34 o 
  -2   9   9        1.47       -1.06     10.49 o 
  -1   9   9        3.39       13.30      5.52 o 
   0   9   9       36.99       51.59      7.49 o 
 -13   0  10      101.28      124.50      9.02 o 
 -12   0  10      106.02      108.68      6.06 o 
 -11   0  10       40.80       32.93      3.57 o 
 -10   0  10        0.70       -3.75      2.82 o 
  -9   0  10      930.04      879.18     16.57 o 
  -8   0  10     2049.98     2113.33     25.82 o 
  -7   0  10       91.48       84.39      4.02 o 
  -6   0  10       99.75       99.37      3.96 o 
  -5   0  10     2511.85     2583.08     30.49 o 
  -4   0  10      496.96      500.80      7.73 o 
  -3   0  10       76.14       74.90      4.31 o 
  -2   0  10     1118.27     1126.26     14.42 o 
  -1   0  10      176.20      187.19      5.00 o 
   0   0  10        6.13       -1.81      2.25 o 
   1   0  10      743.70      752.71     11.86 o 
   2   0  10        6.44        0.83      2.40 o 
   3   0  10       14.02        9.12      1.99 o 
   4   0  10       17.19       19.54      3.07 o 
   5   0  10      682.36      709.87     13.99 o 
   6   0  10      326.97      333.14      9.90 o 
   7   0  10        3.44        0.90      5.34 o 
 -13   1  10      189.38      225.95      8.62 o 
 -12   1  10       14.57       17.66      3.89 o 
 -11   1  10        6.16        5.51      2.35 o 
 -10   1  10        0.06       -3.15      2.10 o 
  -9   1  10      391.90      390.59      5.35 o 
  -8   1  10      147.71      151.54      3.63 o 
  -7   1  10      136.26      123.77      3.29 o 
  -6   1  10       37.33       38.76      1.95 o 
  -5   1  10       40.82       36.57      1.83 o 
  -4   1  10     1202.22     1265.09     10.98 o 
  -3   1  10       14.45        7.75      1.26 o 
  -2   1  10      356.05      366.55      4.65 o 
  -1   1  10       24.71       21.13      1.59 o 
   0   1  10      141.42      137.20      3.21 o 
   1   1  10       23.13       19.26      1.76 o 
   2   1  10      707.81      694.46      7.68 o 
   3   1  10       51.68       50.50      2.02 o 
   4   1  10       50.24       48.80      2.34 o 
   5   1  10      255.37      242.39      5.01 o 
   6   1  10       57.45       52.77      3.53 o 
   7   1  10       21.73       25.09      3.77 o 
 -13   2  10       51.67       52.18      5.50 o 
 -12   2  10      108.74      120.25      5.39 o 
 -11   2  10       11.65       14.16      3.55 o 
 -10   2  10      379.90      377.56      5.52 o 
  -9   2  10      809.85      785.12      8.27 o 
  -8   2  10      874.79      888.24      8.91 o 
  -7   2  10       80.69       70.61      2.43 o 
  -6   2  10      195.62      187.85      3.57 o 
  -5   2  10      169.74      165.17      3.08 o 
  -4   2  10        3.31        1.97      1.33 o 
  -3   2  10       47.81       46.06      1.78 o 
  -2   2  10       50.31       49.94      1.92 o 
  -1   2  10      251.97      247.30      3.78 o 
   0   2  10       75.59       66.08      2.35 o 
   1   2  10      388.37      398.42      5.28 o 
   2   2  10      122.34      109.58      3.22 o 
   3   2  10        0.00       -2.00      1.33 o 
   4   2  10       30.14       25.30      2.35 o 
   5   2  10       17.23       10.55      2.70 o 
   6   2  10        4.23       -1.88      2.98 o 
   7   2  10        0.01       -5.30      3.57 o 
 -12   3  10        2.98        3.18      4.32 o 
 -11   3  10       22.58       31.30      3.54 o 
 -10   3  10        0.24       -0.36      2.81 o 
  -9   3  10      368.90      356.14      4.93 o 
  -8   3  10      387.64      370.11      4.94 o 
  -7   3  10       22.02       20.41      1.95 o 
  -6   3  10       43.84       38.27      2.05 o 
  -5   3  10      380.94      382.02      4.97 o 
  -4   3  10      223.63      229.70      3.63 o 
  -3   3  10      106.66       97.58      2.46 o 
  -2   3  10      207.74      214.34      3.26 o 
  -1   3  10      167.31      177.66      2.98 o 
   0   3  10       66.81       63.57      2.34 o 
   1   3  10       77.96       70.62      2.68 o 
   2   3  10        4.96        1.34      1.85 o 
   3   3  10       29.54       25.40      1.94 o 
   4   3  10       97.65       83.71      3.71 o 
   5   3  10       61.00       60.51      3.55 o 
   6   3  10       56.71       56.45      4.26 o 
   7   3  10       18.09       19.39      5.50 o 
 -12   4  10       52.29       61.90      5.29 o 
 -11   4  10       62.37       64.71      4.19 o 
 -10   4  10        6.95        4.73      3.11 o 
  -9   4  10        6.56        4.41      2.35 o 
  -8   4  10       39.39       33.95      2.45 o 
  -7   4  10        0.34       -1.26      1.72 o 
  -6   4  10      304.62      284.38      4.28 o 
  -5   4  10       58.91       57.73      2.28 o 
  -4   4  10       26.80       18.68      1.52 o 
  -3   4  10       60.91       47.07      2.80 o 
  -2   4  10       61.63       61.02      2.11 o 
  -1   4  10      261.67      258.99      4.71 o 
   0   4  10       47.33       45.14      2.01 o 
   1   4  10        1.71        2.57      1.60 o 
   2   4  10       43.85       41.32      2.55 o 
   3   4  10       13.35        7.06      2.31 o 
   4   4  10       24.66       27.43      2.77 o 
   5   4  10       36.06       32.82      3.24 o 
   6   4  10        1.54        0.47      3.51 o 
 -11   5  10       35.46       32.21      4.28 o 
 -10   5  10        2.39        6.34      3.72 o 
  -9   5  10       37.65       52.43      3.15 o 
  -8   5  10        5.55        8.36      2.36 o 
  -7   5  10        3.48        1.20      1.87 o 
  -6   5  10        1.34       -2.38      1.77 o 
  -5   5  10       29.44       25.56      1.66 o 
  -4   5  10        2.73        1.26      1.20 o 
  -3   5  10        1.10        0.12      1.21 o 
  -2   5  10      224.19      224.70      3.82 o 
  -1   5  10       55.05       60.02      2.44 o 
   0   5  10       25.26       21.76      1.91 o 
   1   5  10      130.45      125.34      3.45 o 
   2   5  10       45.61       40.10      2.36 o 
   3   5  10      105.09      101.40      3.84 o 
   4   5  10        7.31       12.74      2.79 o 
   5   5  10        1.43        1.85      3.23 o 
   6   5  10        4.98       -0.25      4.14 o 
 -10   6  10       22.52       24.73      6.19 o 
  -9   6  10       60.43       54.72      3.01 o 
  -8   6  10        0.00       -1.48      3.02 o 
  -7   6  10        0.01        2.36      2.01 o 
  -6   6  10        6.11        4.81      2.09 o 
  -5   6  10      115.73      115.92      5.12 o 
  -4   6  10       25.76       26.87      3.52 o 
  -3   6  10       47.51       41.59      3.21 o 
  -2   6  10       75.35       71.70      3.97 o 
  -1   6  10       77.47       72.25      3.93 o 
   0   6  10        1.31        2.03      2.07 o 
   1   6  10       35.55       27.06      2.08 o 
   2   6  10        1.88        2.84      2.49 o 
   3   6  10       71.78       65.15      3.79 o 
   4   6  10       17.39       22.17      3.34 o 
   5   6  10        0.32        1.49      4.10 o 
  -9   7  10       15.04       11.39      4.47 o 
  -8   7  10       24.93       25.91      3.61 o 
  -7   7  10        0.98        3.38      4.27 o 
  -6   7  10        1.56        0.67      3.72 o 
  -5   7  10        3.49        0.64      4.99 o 
  -4   7  10      103.62       99.02      4.99 o 
  -3   7  10        2.05        3.14      3.57 o 
  -2   7  10       50.11       48.12      4.13 o 
  -1   7  10        0.87       -0.20      3.98 o 
   0   7  10       15.77       16.54      4.33 o 
   1   7  10       22.38       19.57      2.66 o 
   2   7  10      138.71      136.26      5.51 o 
   3   7  10       50.93       38.03      3.52 o 
  -7   8  10       13.77       16.12      6.06 o 
  -6   8  10        0.27        7.20      5.47 o 
  -5   8  10       47.79       65.97      6.01 o 
  -4   8  10        0.43        3.97      4.33 o 
  -3   8  10       21.10       18.20      5.71 o 
  -2   8  10        6.30       11.94      5.34 o 
  -1   8  10       30.27       29.85      6.14 o 
   0   8  10       25.48       25.88      5.98 o 
   1   8  10        1.68       -1.56      5.91 o 
   2   8  10       40.10       40.20     12.26 o 
 -12   1  11        2.22        2.83      2.68 o 
 -11   1  11       56.07       52.10      3.01 o 
 -10   1  11       38.45       37.77      2.58 o 
  -9   1  11       45.81       34.32      2.56 o 
  -8   1  11       68.38       63.79      2.79 o 
  -7   1  11      112.89      122.54      3.45 o 
  -6   1  11       78.00       74.77      2.62 o 
  -5   1  11      367.20      364.68      4.75 o 
  -4   1  11       33.75       34.39      1.86 o 
  -3   1  11        3.62        2.92      1.39 o 
  -2   1  11       17.69       11.91      1.66 o 
  -1   1  11        3.60        0.25      1.39 o 
   0   1  11       58.56       70.80      2.20 o 
   1   1  11       94.65       95.51      2.78 o 
   2   1  11        7.69        4.59      1.95 o 
   3   1  11       39.09       34.91      2.28 o 
   4   1  11      114.05      106.00      3.60 o 
   5   1  11        3.02        4.19      2.57 o 
   6   1  11       15.19       14.64      3.59 o 
   7   1  11        0.10        1.91      4.23 o 
 -12   2  11      105.76      110.92      5.62 o 
 -11   2  11       18.96        9.35      2.50 o 
 -10   2  11       96.12       92.43      3.40 o 
  -9   2  11       84.13       91.15      3.12 o 
  -8   2  11       12.76        7.74      2.10 o 
  -7   2  11      230.32      218.72      3.93 o 
  -6   2  11       85.89       75.90      2.54 o 
  -5   2  11       60.81       75.99      2.50 o 
  -4   2  11      296.36      296.63      4.02 o 
  -3   2  11       37.59       36.11      1.61 o 
  -2   2  11        9.76        8.15      1.61 o 
  -1   2  11     1568.54     1596.45     14.72 o 
   0   2  11      150.83      143.43      3.37 o 
   1   2  11       68.83       72.89      2.71 o 
   2   2  11       59.80       49.56      2.56 o 
   3   2  11       99.48       88.82      3.52 o 
   4   2  11       20.47       12.70      2.48 o 
   5   2  11       42.88       39.53      3.47 o 
   6   2  11       11.63       15.03      3.37 o 
 -12   3  11        5.15        7.95      4.47 o 
 -11   3  11      329.46      348.15      7.36 o 
 -10   3  11      110.34      116.31      4.28 o 
  -9   3  11       78.20       66.48      2.95 o 
  -8   3  11        0.52       -2.35      1.97 o 
  -7   3  11       55.23       52.38      2.34 o 
  -6   3  11       18.19        9.09      1.89 o 
  -5   3  11       75.59       76.16      2.60 o 
  -4   3  11       99.32       97.36      2.74 o 
  -3   3  11       19.89       17.51      1.80 o 
  -2   3  11       85.02       81.08      2.12 o 
  -1   3  11      484.36      511.32      6.45 o 
   0   3  11      102.54      104.86      3.22 o 
   1   3  11        0.01       -2.83      1.89 o 
   2   3  11        0.06       -0.18      2.04 o 
   3   3  11       81.53       81.20      3.40 o 
   4   3  11       19.87       16.71      2.44 o 
   5   3  11       34.67       34.50      3.30 o 
   6   3  11        3.48        0.24      3.77 o 
 -11   4  11        3.30        4.64      3.78 o 
 -10   4  11      232.31      210.23      7.13 o 
  -9   4  11       53.52       60.44      3.41 o 
  -8   4  11       26.66       29.33      2.60 o 
  -7   4  11       10.39       12.94      2.02 o 
  -6   4  11       21.45       14.83      1.90 o 
  -5   4  11        4.29        1.55      1.63 o 
  -4   4  11        1.97       -0.43      1.51 o 
  -3   4  11       52.45       45.38      1.93 o 
  -2   4  11        7.91        7.66      1.72 o 
  -1   4  11      694.34      705.03      7.65 o 
   0   4  11       31.31       29.89      2.06 o 
   1   4  11      163.83      152.57      4.93 o 
   2   4  11       28.50       25.97      2.70 o 
   3   4  11      439.66      449.62      8.37 o 
   4   4  11       16.32       26.63      3.57 o 
   5   4  11       14.68       15.84      3.35 o 
 -11   5  11      218.91      253.58     15.16 o 
 -10   5  11       48.08       44.71      5.09 o 
  -9   5  11       39.68       33.21      3.25 o 
  -8   5  11       58.24       48.77      3.19 o 
  -7   5  11       88.73       91.10      3.46 o 
  -6   5  11       71.36       65.49      2.68 o 
  -5   5  11        9.85       12.02      1.96 o 
  -4   5  11       13.04       10.04      1.52 o 
  -3   5  11        3.39        2.18      1.51 o 
  -2   5  11      236.48      237.59      3.74 o 
  -1   5  11       54.60       59.64      3.05 o 
   0   5  11      216.46      241.24      5.83 o 
   1   5  11        1.40        2.18      2.62 o 
   2   5  11      178.84      178.40      5.29 o 
   3   5  11       21.27       18.51      3.31 o 
   4   5  11       87.38       92.88      4.52 o 
   5   5  11        8.99       11.50      3.82 o 
 -10   6  11       74.13       72.62      5.22 o 
  -9   6  11        5.00       -1.15      3.97 o 
  -8   6  11       54.00       60.07      3.42 o 
  -7   6  11       73.36       81.21      3.41 o 
  -6   6  11       12.98       12.07      1.90 o 
  -5   6  11       11.51        9.50      3.80 o 
  -4   6  11      229.75      236.66      6.97 o 
  -3   6  11       41.45       49.47      3.99 o 
  -2   6  11       40.23       42.25      3.96 o 
  -1   6  11      361.42      375.17      6.56 o 
   0   6  11        0.28       -1.52      2.31 o 
   1   6  11       10.75        3.05      2.24 o 
   2   6  11       13.48       13.97      2.75 o 
   3   6  11        1.21        0.50      3.10 o 
   4   6  11        6.87       14.94      5.61 o 
  -8   7  11       41.58       35.38      2.55 o 
  -7   7  11       71.84       80.36      5.12 o 
  -6   7  11       67.09       89.43      5.72 o 
  -5   7  11       65.03       78.47      6.06 o 
  -4   7  11      191.42      207.26      7.31 o 
  -3   7  11        4.65        5.72      4.59 o 
  -2   7  11       20.53       24.95      5.52 o 
  -1   7  11       69.96       64.23      5.56 o 
   0   7  11      141.61      145.63      7.31 o 
   1   7  11       44.92       31.29      3.03 o 
   2   7  11       43.11       46.67      4.89 o 
  -6   8  11        0.54       10.38      7.74 o 
  -5   8  11        0.07        1.19      4.98 o 
  -4   8  11       93.03      107.82      7.85 o 
  -3   8  11       19.21       25.05     11.56 o 
  -2   8  11       32.64       42.14      7.11 o 
  -1   8  11       15.37       24.50      7.86 o 
   0   8  11       10.46       -6.01      6.64 o 
 -12   0  12       94.88      100.18      6.30 o 
 -11   0  12       33.31       36.96      7.30 o 
 -10   0  12      132.35      137.32      5.89 o 
  -9   0  12      506.62      462.68      8.98 o 
  -8   0  12       23.09       24.53      3.51 o 
  -7   0  12        0.45        0.51      2.77 o 
  -6   0  12      302.02      280.72      6.34 o 
  -5   0  12       35.81       26.78      2.83 o 
  -4   0  12        0.07       -2.79      2.39 o 
  -3   0  12      602.36      585.00      9.07 o 
  -2   0  12      330.60      337.90      7.52 o 
  -1   0  12      234.73      227.22      6.20 o 
   0   0  12       35.18       31.72      4.13 o 
   1   0  12      281.47      256.67      7.22 o 
   2   0  12        6.47        1.15      4.40 o 
   3   0  12       21.56       22.85      4.24 o 
   4   0  12      132.75      120.34      7.06 o 
   5   0  12       16.03       18.80      3.40 o 
   6   0  12        0.00       -7.23      6.54 o 
 -12   1  12       19.58       14.54      3.54 o 
 -11   1  12        2.92       -1.83      3.23 o 
 -10   1  12        4.69        2.53      2.59 o 
  -9   1  12       21.40       20.53      2.60 o 
  -8   1  12       21.28       27.91      2.51 o 
  -7   1  12     1119.46     1107.00     11.17 o 
  -6   1  12       27.72       28.36      2.26 o 
  -5   1  12      113.53      114.13      3.21 o 
  -4   1  12       43.15       27.26      1.96 o 
  -3   1  12      141.57      135.52      5.66 o 
  -2   1  12      550.87      560.62      6.99 o 
  -1   1  12      198.72      201.33      4.35 o 
   0   1  12      171.01      163.13      4.29 o 
   1   1  12        0.94       -3.10      2.26 o 
   2   1  12       10.57       -0.29      2.49 o 
   3   1  12        0.10       -2.24      2.00 o 
   4   1  12        0.18       -2.06      2.47 o 
   5   1  12       76.39       71.41      4.32 o 
   6   1  12        3.77        5.11      3.97 o 
 -12   2  12       37.69       27.81      7.21 o 
 -11   2  12        5.81        3.39      2.78 o 
 -10   2  12       26.31       28.10      2.89 o 
  -9   2  12      200.58      179.25      4.67 o 
  -8   2  12       19.34       22.33      2.45 o 
  -7   2  12      136.52      124.35      3.68 o 
  -6   2  12      725.42      710.66      7.41 o 
  -5   2  12      250.67      269.92      4.12 o 
  -4   2  12      556.49      547.82      6.06 o 
  -3   2  12      188.10      187.51      3.66 o 
  -2   2  12      273.96      272.28      4.47 o 
  -1   2  12       29.22       28.45      2.30 o 
   0   2  12       37.56       36.07      2.27 o 
   1   2  12      103.40      103.15      3.42 o 
   2   2  12       70.93       79.89      3.84 o 
   3   2  12        1.67        2.39      2.91 o 
   4   2  12        4.90        5.74      3.31 o 
   5   2  12      173.90      167.21      7.04 o 
 -11   3  12        0.62       -2.30      2.95 o 
 -10   3  12       11.04        7.88      2.69 o 
  -9   3  12       19.25       26.78      2.83 o 
  -8   3  12       71.44       65.54      2.74 o 
  -7   3  12      176.23      167.86      3.89 o 
  -6   3  12       28.74       26.54      2.15 o 
  -5   3  12       20.92       23.84      1.99 o 
  -4   3  12       16.76       13.36      1.72 o 
  -3   3  12      258.61      262.96      3.78 o 
  -2   3  12      773.30      785.42      8.84 o 
  -1   3  12      109.02      112.70      4.41 o 
   0   3  12      260.72      260.86      4.93 o 
   1   3  12       43.17       39.11      2.56 o 
   2   3  12      155.50      146.04      4.80 o 
   3   3  12       35.67       41.32      3.51 o 
   4   3  12        5.21       10.65      4.01 o 
   5   3  12       31.75       27.33      4.35 o 
 -11   4  12        6.58        4.82      4.23 o 
 -10   4  12       92.93       99.00      4.29 o 
  -9   4  12       55.92       52.29      3.38 o 
  -8   4  12       33.77       32.34      2.76 o 
  -7   4  12        0.34        2.42      2.33 o 
  -6   4  12       70.86       59.43      2.51 o 
  -5   4  12        0.80       -0.63      1.79 o 
  -4   4  12       58.80       53.36      2.41 o 
  -3   4  12       32.65       25.60      1.90 o 
  -2   4  12        0.00       -0.51      1.56 o 
  -1   4  12       19.31       17.81      2.24 o 
   0   4  12      121.09      122.42      4.04 o 
   1   4  12       59.27       60.75      3.29 o 
   2   4  12       17.27       20.70      3.63 o 
   3   4  12        0.01        0.16      3.64 o 
   4   4  12        1.69        8.05      3.57 o 
 -10   5  12       30.63       34.30      3.41 o 
  -9   5  12       76.64       76.00      4.28 o 
  -8   5  12       53.36       54.89      3.67 o 
  -7   5  12        1.21       -0.09      2.43 o 
  -6   5  12        1.12        0.47      2.33 o 
  -5   5  12       15.74       13.76      1.93 o 
  -4   5  12        5.18        2.23      1.71 o 
  -3   5  12        6.47        3.74      1.95 o 
  -2   5  12        4.57        1.52      2.81 o 
  -1   5  12        0.96        0.46      2.04 o 
   0   5  12       35.42       33.61      3.20 o 
   1   5  12        3.52        3.10      3.14 o 
   2   5  12        5.18        5.16      3.04 o 
   3   5  12        1.30        0.18      3.33 o 
   4   5  12        3.04        4.60      4.04 o 
  -9   6  12        1.34        5.92      3.16 o 
  -8   6  12       14.46       20.15      3.46 o 
  -7   6  12        7.69       13.30      2.80 o 
  -6   6  12        1.44       -0.17      2.26 o 
  -5   6  12        3.75        3.42      2.95 o 
  -4   6  12        6.01       12.70      3.79 o 
  -3   6  12      133.68      128.66      5.15 o 
  -2   6  12        0.69        0.59      2.36 o 
  -1   6  12        9.83        9.35      1.97 o 
   0   6  12       16.65       15.15      2.36 o 
   1   6  12       30.95       25.48      2.83 o 
   2   6  12        0.17        0.62      3.14 o 
  -7   7  12       68.71       80.66      6.84 o 
  -6   7  12        3.92       15.51      6.55 o 
  -5   7  12        0.04        6.72      4.95 o 
  -4   7  12       10.09       19.72      5.04 o 
  -3   7  12       36.56       36.73      5.29 o 
  -2   7  12        0.10        1.15      5.22 o 
  -1   7  12        3.82        9.61      4.95 o 
   0   7  12        0.01       -9.01      6.74 o 
   1   7  12       43.69       49.48      5.17 o 
 -12   1  13        4.71        1.52      4.32 o 
 -11   1  13        0.01       -3.15      3.26 o 
 -10   1  13        4.23        2.20      2.97 o 
  -9   1  13        0.68       -3.97      2.65 o 
  -8   1  13       11.04        9.81      2.53 o 
  -7   1  13       95.11       97.07      3.35 o 
  -6   1  13      122.69      121.16      3.65 o 
  -5   1  13        3.23        1.57      1.97 o 
  -4   1  13      104.03      103.87      3.03 o 
  -3   1  13       73.64       76.20      3.95 o 
  -2   1  13       13.52        9.90      2.32 o 
  -1   1  13      119.04      121.93      4.72 o 
   0   1  13       29.71       30.14      2.69 o 
   1   1  13       39.61       36.30      3.56 o 
   2   1  13       20.48       16.20      3.48 o 
   3   1  13       29.03       35.90      3.80 o 
   4   1  13        2.02       -1.50      2.28 o 
   5   1  13       18.92       12.90      4.99 o 
 -11   2  13        5.68        1.76      3.27 o 
 -10   2  13       30.40       29.58      3.45 o 
  -9   2  13       39.34       35.51      3.11 o 
  -8   2  13       19.74       22.84      2.88 o 
  -7   2  13        3.23        7.88      2.30 o 
  -6   2  13       39.41       38.52      2.46 o 
  -5   2  13       10.22        8.59      2.06 o 
  -4   2  13       31.77       34.00      2.06 o 
  -3   2  13        1.59        1.72      1.90 o 
  -2   2  13       30.17       24.49      2.51 o 
  -1   2  13      338.71      348.49      5.63 o 
   0   2  13        1.09        1.98      2.31 o 
   1   2  13        5.01        2.55      2.28 o 
   2   2  13        0.14       -4.61      3.07 o 
   3   2  13      202.73      199.89      6.06 o 
   4   2  13        7.71       10.04      3.84 o 
 -11   3  13       72.63       79.25      5.17 o 
 -10   3  13       18.97       18.58      3.62 o 
  -9   3  13      249.60      249.57      7.23 o 
  -8   3  13       71.16       65.09      3.15 o 
  -7   3  13      277.76      285.20      5.15 o 
  -6   3  13       46.70       44.81      2.52 o 
  -5   3  13       58.83       60.94      2.57 o 
  -4   3  13        6.39        5.61      1.92 o 
  -3   3  13        2.65        2.64      2.07 o 
  -2   3  13      104.87      109.99      3.79 o 
  -1   3  13        1.10        2.24      2.75 o 
   0   3  13       11.02        7.32      2.52 o 
   1   3  13      125.20      135.73      4.79 o 
   2   3  13       99.96      103.68      4.57 o 
   3   3  13       17.08       27.61      3.79 o 
   4   3  13        1.74       11.00      5.13 o 
 -10   4  13        3.09       -0.10      3.81 o 
  -9   4  13       41.42       43.77      3.41 o 
  -8   4  13       64.45       61.54      3.32 o 
  -7   4  13       53.46       76.03      3.34 o 
  -6   4  13       41.17       43.53      2.85 o 
  -5   4  13       10.00       10.21      2.29 o 
  -4   4  13      231.03      233.20      4.91 o 
  -3   4  13        0.40       -2.89      1.92 o 
  -2   4  13        8.48        4.35      2.63 o 
  -1   4  13      232.60      238.46      5.60 o 
   0   4  13        1.98        3.14      2.66 o 
   1   4  13       72.19       74.40      3.87 o 
   2   4  13       15.03        7.78      4.13 o 
   3   4  13       14.34       16.00      4.55 o 
  -9   5  13       81.10       94.75      4.48 o 
  -8   5  13        0.42        2.88      3.19 o 
  -7   5  13       57.10       54.91      3.26 o 
  -6   5  13       18.79       15.46      2.55 o 
  -5   5  13      147.65      154.77      4.49 o 
  -4   5  13       48.62       55.41      2.87 o 
  -3   5  13        0.80        0.87      2.70 o 
  -2   5  13       28.58       28.63      2.46 o 
  -1   5  13       13.72       13.08      2.70 o 
   0   5  13       14.16       23.54      3.91 o 
   1   5  13       11.20        6.74      3.86 o 
   2   5  13       25.37       28.37      3.78 o 
  -8   6  13      162.81      200.20      7.11 o 
  -7   6  13        0.10       -1.07      2.90 o 
  -6   6  13       30.24       32.36      2.91 o 
  -5   6  13       41.51       37.84      3.34 o 
  -4   6  13       32.00       25.43      3.02 o 
  -3   6  13       30.92       28.12      2.47 o 
  -2   6  13        4.85        5.33      4.05 o 
  -1   6  13      252.87      269.70      6.62 o 
   0   6  13        9.68        4.49      2.64 o 
   1   6  13        0.29        0.06      3.26 o 
  -5   7  13       39.11       42.07      7.07 o 
  -4   7  13       38.61       53.96      9.04 o 
  -3   7  13        1.42       17.84      8.37 o 
  -2   7  13      116.78      123.65      9.96 o 
 -11   0  14       11.11       11.94      5.61 o 
 -10   0  14      129.05      151.02      7.52 o 
  -9   0  14      133.32      128.83      6.41 o 
  -8   0  14       51.58       39.69      4.29 o 
  -7   0  14       54.12       42.89      4.16 o 
  -6   0  14      184.71      180.15      6.16 o 
  -5   0  14        5.51        9.85      3.13 o 
  -4   0  14     1122.62     1173.45     16.11 o 
  -3   0  14      127.04      148.36      8.70 o 
  -2   0  14       23.65       14.74      4.14 o 
  -1   0  14        3.75        1.57      4.14 o 
   0   0  14       31.21       33.13      4.88 o 
   1   0  14       14.24       16.74      4.66 o 
   2   0  14        6.81       13.01      5.77 o 
   3   0  14       11.26       12.57      7.00 o 
   4   0  14        1.09      -10.30      7.88 o 
 -11   1  14       19.46       14.74      4.15 o 
 -10   1  14        3.12       -4.13      3.38 o 
  -9   1  14        0.21       -2.58      3.00 o 
  -8   1  14        4.19        3.66      2.95 o 
  -7   1  14      248.36      245.92      5.06 o 
  -6   1  14       54.44       57.91      2.93 o 
  -5   1  14      103.29      104.55      3.33 o 
  -4   1  14       48.60       55.50      4.13 o 
  -3   1  14      291.33      302.72      5.75 o 
  -2   1  14      166.89      170.09      5.14 o 
  -1   1  14       23.09       25.24      3.17 o 
   0   1  14      461.01      459.90      9.42 o 
   1   1  14      192.80      202.91      7.57 o 
   2   1  14        5.32        9.62      3.65 o 
   3   1  14        1.04        4.78      4.49 o 
 -11   2  14       15.11       19.63      4.49 o 
 -10   2  14       35.77       45.69      3.64 o 
  -9   2  14       52.82       52.41      3.60 o 
  -8   2  14        6.14        5.88      2.91 o 
  -7   2  14       84.86       86.85      3.65 o 
  -6   2  14       15.54       13.64      2.55 o 
  -5   2  14       44.87       33.60      2.46 o 
  -4   2  14      102.60       97.54      3.48 o 
  -3   2  14      198.80      204.42      5.70 o 
  -2   2  14       11.54       10.18      2.48 o 
  -1   2  14        0.15        2.96      2.91 o 
   0   2  14       75.54       84.16      6.44 o 
   1   2  14       48.12       44.88      3.85 o 
   2   2  14        0.51       -3.24      3.51 o 
   3   2  14       17.39       17.41      4.88 o 
 -10   3  14        4.27        0.30      3.65 o 
  -9   3  14        4.86        3.86      3.15 o 
  -8   3  14        1.39        0.39      2.99 o 
  -7   3  14      312.17      335.64      6.74 o 
  -6   3  14        5.78       10.88      2.64 o 
  -5   3  14       17.30       15.70      2.58 o 
  -4   3  14       66.32       72.70      3.45 o 
  -3   3  14        6.80        4.82      2.62 o 
  -2   3  14       35.61       27.95      3.20 o 
  -1   3  14        5.11        8.72      2.95 o 
   0   3  14      119.99      125.80      5.24 o 
   1   3  14        4.23        3.64      3.57 o 
   2   3  14        9.19        4.85      3.65 o 
   3   3  14        7.38        8.30      6.00 o 
  -9   4  14       12.22       12.25      3.40 o 
  -8   4  14        1.67        2.51      3.17 o 
  -7   4  14       71.63       72.58      3.64 o 
  -6   4  14       90.16       94.75      4.00 o 
  -5   4  14        6.52        6.76      2.44 o 
  -4   4  14        5.33        3.65      2.10 o 
  -3   4  14       33.32       36.24      3.21 o 
  -2   4  14        3.65        2.65      2.94 o 
  -1   4  14       20.72       24.77      3.44 o 
   0   4  14        1.60        3.30      3.26 o 
   1   4  14       20.98       23.63      3.73 o 
   2   4  14        5.20       10.19      5.16 o 
  -8   5  14        3.43        4.85      3.27 o 
  -7   5  14       42.89       48.60      4.11 o 
  -6   5  14        0.25        4.05      2.64 o 
  -5   5  14        0.09       -1.77      2.38 o 
  -4   5  14        1.12       -1.15      2.27 o 
  -3   5  14        9.67       11.22      2.92 o 
  -2   5  14      135.22      148.62      6.01 o 
  -1   5  14        8.22       11.28      4.27 o 
   0   5  14        1.44        4.12      4.14 o 
   1   5  14        1.83        0.67      4.88 o 
  -6   6  14       80.46       72.13      5.57 o 
  -5   6  14        7.20       10.18      2.37 o 
  -4   6  14        0.05        1.96      3.09 o 
  -3   6  14        4.52       10.11      3.57 o 
  -2   6  14        0.68        2.62      3.74 o 
  -1   6  14       18.47       15.76      3.57 o 
 -10   1  15       10.07        7.75      4.19 o 
  -9   1  15       13.46       11.36      3.69 o 
  -8   1  15        0.04        1.79      3.18 o 
  -7   1  15        3.49        6.15      3.01 o 
  -6   1  15       11.73        9.75      2.65 o 
  -5   1  15        0.26        0.12      2.32 o 
  -4   1  15       31.55       30.12      3.50 o 
  -3   1  15       57.40       61.10      4.09 o 
  -2   1  15       26.76       24.44      3.72 o 
  -1   1  15        3.65        5.63      4.19 o 
   0   1  15       10.83        8.38      3.95 o 
   1   1  15        0.48       10.60      5.02 o 
   2   1  15       18.62       24.21      4.91 o 
 -10   2  15       33.18       33.99      4.61 o 
  -9   2  15       47.98       46.88      4.04 o 
  -8   2  15       18.66       28.26      3.48 o 
  -7   2  15        8.04        6.14      3.13 o 
  -6   2  15      203.05      207.45      5.74 o 
  -5   2  15        5.42        4.03      1.97 o 
  -4   2  15       98.52      111.52      4.99 o 
  -3   2  15       56.86       61.90      4.07 o 
  -2   2  15       50.93       55.39      4.08 o 
  -1   2  15        7.78        4.53      3.53 o 
   0   2  15       25.00       34.56      4.12 o 
   1   2  15       12.98       15.52      4.01 o 
   2   2  15       44.58       40.16      7.52 o 
  -9   3  15       96.54      115.40      6.57 o 
  -8   3  15       12.44       22.76      3.60 o 
  -7   3  15        2.19        2.66      3.14 o 
  -6   3  15       59.73       57.19      3.40 o 
  -5   3  15      216.29      223.15      6.62 o 
  -4   3  15        0.26       -2.04      3.00 o 
  -3   3  15        0.24        3.11      3.14 o 
  -2   3  15       53.14       50.30      3.73 o 
  -1   3  15        2.50        7.04      3.25 o 
   0   3  15       13.93       13.16      3.77 o 
   1   3  15        2.71        0.86      3.92 o 
  -8   4  15        3.23        9.05      3.76 o 
  -7   4  15       22.10       29.45      3.42 o 
  -6   4  15      228.30      238.69      5.52 o 
  -5   4  15        3.97        6.79      2.56 o 
  -4   4  15        7.64       -0.43      2.92 o 
  -3   4  15       42.32       42.88      5.33 o 
  -2   4  15        0.18        2.64      3.34 o 
  -1   4  15      198.25      221.42      6.35 o 
   0   4  15        9.55       16.36      5.52 o 
  -7   5  15        0.17        1.70      3.24 o 
  -6   5  15       38.48       40.55      3.32 o 
  -5   5  15      167.80      168.01      4.95 o 
  -4   5  15        5.79       15.85      3.92 o 
  -3   5  15        2.64        2.76      3.13 o 
  -2   5  15       62.44       71.08      4.55 o 
  -1   5  15        3.41       -1.46      3.85 o 
  -9   0  16       22.63       13.21     10.19 o 
  -8   0  16      190.53      211.71      9.42 o 
  -7   0  16      196.94      221.49      8.91 o 
  -6   0  16       64.69       76.48      6.44 o 
  -5   0  16      177.57      167.90      9.33 o 
  -4   0  16       32.71       21.25      6.26 o 
  -3   0  16      185.08      186.66     10.24 o 
  -2   0  16      130.87      131.92      8.23 o 
  -1   0  16       18.18       12.26      6.28 o 
   0   0  16       87.50       82.77     10.72 o 
  -9   1  16       62.67       61.87      5.05 o 
  -8   1  16       14.85       10.20      3.79 o 
  -7   1  16      117.53      125.25      5.09 o 
  -6   1  16       12.61       21.89      3.24 o 
  -5   1  16       30.48       31.54      3.62 o 
  -4   1  16      108.44      113.85      5.57 o 
  -3   1  16       42.57       44.85      4.69 o 
  -2   1  16       59.73       59.68      4.79 o 
  -1   1  16        2.92       -2.99      3.85 o 
   0   1  16      167.13      178.08      7.80 o 
  -9   2  16        2.30        8.72      5.28 o 
  -8   2  16       56.85       58.56      4.54 o 
  -7   2  16       21.84       14.85      3.73 o 
  -6   2  16       25.90       25.57      3.35 o 
  -5   2  16       38.32       34.73      3.77 o 
  -4   2  16       26.81       26.33      3.94 o 
  -3   2  16       68.03       76.15      5.12 o 
  -2   2  16       33.85       38.66      4.48 o 
  -1   2  16        0.09        5.11      4.50 o 
   0   2  16        3.07        8.61      9.45 o 
  -8   3  16        3.79        6.06      3.86 o 
  -7   3  16       58.77       53.06      4.30 o 
  -6   3  16        3.25        5.46      3.11 o 
  -5   3  16        9.39       12.47      3.51 o 
  -4   3  16       18.18       17.99      3.79 o 
  -3   3  16       12.57       13.72      3.92 o 
  -2   3  16       21.97       23.69      4.81 o 
  -1   3  16        0.01       -2.12      5.74 o 
  -6   4  16        0.30        4.94      4.47 o 
  -5   4  16        5.32        9.65      3.81 o 
  -4   4  16        9.99       17.12      3.85 o 
  -3   4  16        8.88       12.65      4.70 o 
  -2   4  16        9.10       20.14      4.64 o 
  -7   1  17        7.27       14.46      4.29 o 
  -6   1  17       16.20       30.10      5.57 o 
  -5   1  17        8.73       13.98      5.79 o 
  -4   1  17        6.50        0.16      4.85 o 
  -3   1  17       20.21       22.76      5.39 o 
  -2   1  17        7.93        1.75      4.97 o 
  -6   2  17        2.09       11.93      6.65 o 
  -5   2  17       12.77       23.58      5.15 o 
  -4   2  17        0.90        7.27      4.87 o 
  -3   2  17        6.34       14.93      5.04 o 
                                                 
